# Supplementary material for: 3D-MINFLUX nanoscopy reveals distinct allosteric mechanisms for activation and modulation of PIEZO1 by Yoda1
Source: Nat Commun. 2025 Dec 17;16:11192. doi: 10.1038/s41467-025-67610-x (PMC12712055; doi:10.1038/s41467-025-67610-x)
Supplement: Supplementary file 4 — Source data [file 41467_2025_67610_MOESM4_ESM.xlsx]

## Sheet: Fig 1B
Calcium Imaging
Time [s]		PIEZO1 - 10µM Yoda1									PIEZO1 - 100µM Yoda1									PIEZO1 A2094W - 10µM Yoda1					PIEZO1 A2094W - 100µM Yoda1									Yoda1 Max F/F0
6		1.00368	1.00817	1.00571	1.01128	0.999615	1.00269	1.00397			1.00188	1.00267	1.0019	1.00467	1.00209	0.999443	1.00372			0.999961	1.00104	1.00097			1.00231	1.00167	1.00258	0.999999	1.00023	1.00251				10µM			100µM
7		0.997673	1.00169	1.00184	1.00533	0.996333	1.00189	1.00081			0.99897	1.00026	1.00383	0.999317	0.999709	0.995917	1.00395			0.999817	1.00057	1.0006			1.00231	1.00048	1.00156	0.998935	1.00002	1.00157				PIEZO1	A2094W		PIEZO1	A2094W
8		0.994723	0.998632	0.999156	1.00067	0.999163	1.00071	0.999797			0.999152	0.996639	1.00075	0.996388	0.998228	1.00092	1.00041			0.999825	1.00046	1.00037			1.00112	1.00094	1.00026	0.998754	1.00033	1.00184				1.30724	0.990885		1.49211	0.989295
9		0.99219	0.995197	0.998701	0.995222	1.00175	1.0008	0.99765			0.99868	0.993765	0.999794	0.992894	0.997892	1.0017	0.99952			0.999485	0.999443	1.00025			1.00059	1.00068	0.99926	0.999933	0.999204	0.999665				1.21301	0.990943		1.58326	1.01373
10		0.989925	0.993264	0.997277	0.991497	0.998288	0.998372	0.994603			0.996096	0.994849	0.998617	0.991125	0.995594	0.998735	0.99894			0.999741	0.999942	0.999077			0.999938	1.00054	0.99957	0.999043	0.999771	0.998405				1.4063	0.993624		1.58458	0.984173
11		0.990168	0.98958	0.998217	0.98747	0.996711	0.997711	0.99542			0.99451	0.996747	1.00003	0.988809	0.996404	0.999601	0.995421			0.999294	1.00015	0.999066			0.999594	0.99981	0.999397	0.999439	0.999578	0.99882				1.31514			1.39459	1.01854
12		0.988473	0.987207	0.995237	0.984667	0.993207	0.997343	0.99842			0.991119	0.996862	0.998836	0.986524	0.999934	0.994053	0.997792			0.998933	0.999378	0.999727			0.999142	0.999601	0.999465	0.999711	0.999237	0.998801				1.11127			1.21002	0.998839
13		0.988379	0.984949	0.995678	0.981765	0.995592	0.997202	1.00202			0.990938	0.996664	0.999793	0.98644	0.999161	0.996462	0.997122			0.998917	0.999443	0.998711			0.99841	0.999193	0.99653	1.00063	0.999265	0.998243				1.13057			2.35601	0.986149
14		0.987503	0.982861	0.991297	0.978636	0.994834	0.996253	1.0011			0.990585	0.996871	0.998863	0.984806	0.996307	0.999557	0.998335			0.999194	0.998896	0.998595			0.997915	0.998469	0.998076	1.00042	0.998888	0.996876				1.17377			2.02508
15		0.989925	0.980168	0.989565	0.976576	0.993788	0.996678	0.998048			0.991587	0.999167	0.994428	0.983988	0.993519	0.995884	0.997858			0.999068	0.998785	0.998057			0.99673	0.997777	0.997327	1.00018	0.999406	0.996139							1.59094
16		0.990794	0.979774	0.990563	0.973574	0.992031	0.995368	0.99407			0.992742	0.998367	0.993584	0.982282	0.994207	0.996341	0.997128			0.998126	0.998651	0.998226			0.996872	0.997456	0.998384	1.00032	0.998946	0.996255
17		0.991995	0.978723	0.990686	0.971515	0.989849	0.994584	0.990006			0.999973	0.996632	0.994784	0.980655	0.992962	0.994067	0.995943			0.998681	0.997811	0.997962			0.996639	0.997016	0.997748	1.00073	0.999641	0.995655
18		0.990333	0.978435	0.988601	0.969352	0.987207	0.992997	0.988015			1.00718	0.994829	0.989987	0.97997	0.993097	0.997388	0.994338			0.997836	0.998326	0.998252			0.996753	0.996942	0.995872	1.00073	0.999537	0.995076
19		0.989843	0.979477	0.988389	0.96669	0.991292	0.993176	0.986127			1.00927	0.991733	0.985565	0.978371	0.992814	0.995957	0.992676			0.998602	0.99786	0.998283			0.996244	0.995839	0.995797	0.999527	1.00006	0.995641
20		0.987836	0.977622	0.987771	0.964062	0.990722	0.995321	0.98907			1.00715	0.990146	0.982113	0.977308	0.996201	0.99302	0.991908			0.998303	0.998676	0.998218			0.995821	0.995814	0.995688	1.00001	0.999112	0.994914
21		0.986564	0.976676	0.98783	0.961916	0.988707	1.00308	0.985938			1.00745	0.993354	0.982238	0.976763	0.992336	0.991174	0.991231			0.9984	0.997688	0.997656			0.995681	0.994969	0.995308	0.999761	0.999125	0.99412
22		0.985358	0.975624	0.986479	0.959503	0.987148	1.0054	0.988009			1.00745	0.992207	0.979493	0.975818	0.989442	0.989588	0.990339			0.997698	0.997065	0.997857			0.995749	0.994349	0.994779	0.999908	0.998925	0.994153
23		0.984462	0.97508	0.986997	0.958293	0.984056	1.0084	0.993998			1.00596	0.991671	0.979242	0.974646	0.991926	0.991504	0.987217			0.997587	0.996644	0.99844			0.994793	0.993768	0.995013	0.999388	0.99913	0.993337
24		0.982569	0.974444	0.987551	0.956439	0.981174	1.00972	0.993022			1.00296	0.990263	0.977085	0.978675	0.991253	0.99322	0.987429			0.996808	0.99704	0.997654			0.99545	0.99362	0.994798	0.999949	0.998683	0.993357
25		0.980454	0.972965	0.985827	0.954331	0.97986	1.01084	0.995082			1.00044	0.987398	0.974465	0.973439	0.990932	0.989916	0.987065			0.997038	0.997094	0.997714			0.994579	0.993238	0.993671	1.00036	0.998524	0.992995
26		0.978711	0.973853	0.983066	0.951878	0.9789	1.01155	0.99485			0.997711	0.985816	0.975457	0.972808	0.989861	0.987294	0.983051			0.996899	0.996866	0.996931			0.994464	0.993114	0.993681	1.00059	0.998274	0.992355
27		0.978122	0.975012	0.981616	0.950395	0.978392	1.00894	0.99797			1.00368	0.984781	0.972443	0.974401	0.989808	0.987534	0.984684			0.996728	0.996399	0.996738			0.994677	0.993406	0.993669	0.999817	0.998601	0.992164
28		0.976263	0.972694	0.980184	0.947711	0.977571	1.00692	0.999257			1.0029	0.988816	0.97158	0.972782	0.988515	0.987104	0.988063			0.996312	0.996739	0.99695			0.993567	0.992167	0.993244	0.999956	0.997713	0.991737
29		0.973881	0.972652	0.979177	0.946468	0.979411	1.00417	0.996285			1.00111	0.988924	0.970957	0.97316	0.98969	0.986592	0.988767			0.996358	0.996165	0.99621			0.993349	0.991773	0.992766	1.00045	0.997724	0.991615
30		0.973559	0.972808	0.978046	0.944062	0.982912	1.00212	0.994899			1.00107	0.988314	0.971729	0.972254	0.987369	0.984918	0.988527			0.996145	0.99635	0.996197			0.992725	0.990811	0.992833	0.998636	0.997562	0.991758
31		0.971361	0.970407	0.97819	0.942076	0.984548	1.00303	0.993078			1.00078	0.986588	0.978914	0.970936	0.990167	0.988263	0.987826			0.995469	0.995904	0.995845			0.991643	0.990293	0.991245	1.0006	0.997985	0.990811
32		0.970828	0.970238	0.97688	0.939855	0.981248	1.00375	0.99011			1.00117	0.984611	0.975786	0.970725	0.985668	0.989536	0.985333			0.995001	0.995213	0.99609			0.99159	0.989937	0.991844	0.999108	0.997912	0.991174
33		0.971248	0.969159	0.975174	0.938133	0.979451	1.00493	0.991628			0.999839	0.984307	0.973381	0.969748	0.985042	0.989546	1.00433			0.994905	0.995193	0.996273			0.990719	0.989524	0.992072	0.998511	0.997817	0.990766
34		0.970295	0.968264	0.973425	0.936819	0.976873	1.0036	0.991597			1.00016	0.985064	0.971085	0.969003	0.985033	0.987188	1.01006			0.994637	0.995256	0.995723			0.990229	0.989519	0.991553	0.999042	0.997628	0.99003
35		0.96879	0.967124	0.973472	0.935038	0.974373	1.0029	0.989143			0.998518	0.987845	0.969357	0.968999	0.983218	0.98206	1.0092			0.994834	0.994559	0.995591			0.989655	0.989021	0.991406	0.998993	0.996942	0.989444
36		0.967537	0.966803	0.974873	0.932692	0.975283	1.00152	0.993657			0.998278	0.98907	0.968147	0.968223	0.98739	0.978832	1.00785			0.99443	0.994572	0.996029			0.989539	0.98864	0.990444	0.99842	0.997076	0.989084
37		0.967723	0.967329	0.978228	0.931737	0.974446	1.00097	0.991526			1.00137	0.99078	0.972307	0.969375	0.983278	0.981557	1.00374			0.994117	0.994145	0.99605			0.988535	0.988395	0.989904	0.999072	0.99725	0.988868
38		0.966547	0.966514	0.976496	0.930085	0.974548	1.00009	0.987324			1.0013	0.990963	0.972303	0.968853	0.981411	0.979044	1.00567			0.994507	0.993501	0.995559			0.988604	0.987824	0.989688	0.998125	0.996338	0.988739
39		0.965138	0.966222	0.974787	0.928759	0.973294	0.999087	0.987971			1.00145	0.989697	0.976008	0.969165	0.982743	0.974713	1.00715			0.99389	0.993404	0.99607			0.988338	0.985987	0.989573	0.998172	0.995499	0.987875
40		0.963893	0.967364	0.97409	0.926798	0.970335	1.00237	0.987072			0.999893	0.987674	0.980521	0.969605	0.990606	0.975966	1.00564			0.993546	0.993721	0.995595			0.987367	0.985588	0.988746	0.998357	0.996042	0.988107
41		0.964486	0.967208	0.971948	0.924609	0.968733	1.00383	0.988695			0.999469	0.988385	0.984328	0.967358	0.98731	0.973598	1.00264			0.993	0.993668	0.995993			0.987429	0.985512	0.988507	0.99829	0.99528	0.986946
42		0.959987	0.966829	0.971608	0.924167	0.967593	1.00455	0.988514			1.00122	0.988297	0.982064	0.966295	0.98645	0.970228	1.00261			0.992772	0.993297	0.995441			0.986914	0.984458	0.988356	0.99712	0.99544	0.986483
43		0.96132	0.966195	0.97369	0.922001	0.966252	1.00551	0.987575			1.00608	0.986639	0.984409	0.965592	0.985747	0.964288	0.999255			0.992778	0.993302	0.995715			0.986681	0.98452	0.987269	0.997624	0.994865	0.986126
44		0.959986	0.967241	0.971408	0.920069	0.969567	1.0055	0.987408			1.00672	0.983986	0.983706	0.964998	0.982994	0.968088	1.00183			0.992487	0.992133	0.996172			0.986397	0.984327	0.987218	0.997607	0.994513	0.986068
45		0.95919	0.966279	0.9691	0.918696	0.968013	1.00768	0.988304			1.00245	0.982584	0.97897	0.964747	0.980819	0.968557	0.998522			0.991497	0.99254	0.995533			0.98549	0.983251	0.98632	0.998092	0.994969	0.986271
46		0.959752	0.968096	0.967967	0.915215	0.966514	1.00904	0.989675			1.00157	0.983431	0.976466	0.963045	0.981835	0.970669	0.998046			0.991595	0.991936	0.994725			0.981949	0.983186	0.985673	0.999367	0.995065	0.986239
47		0.953975	0.964964	0.971717	0.916987	0.970051	1.01049	0.99168			1.00113	0.986875	0.973296	0.970326	1.17915	0.969666	0.997579			0.991355	0.991425	0.995469			0.982666	0.98295	0.984672	1.00044	0.994775	0.986117
48		0.957618	0.968862	0.98983	0.928822	0.981722	1.01351	0.989957			1.01689	0.986335	0.999979	0.97437	1.58978	0.983598	1.00443			0.991548	0.991212	0.994874			0.984016	0.981782	0.984885	1.00025	0.99474	0.984932
49		0.967146	0.973044	1.01978	0.956687	0.994109	1.0182	0.998184			1.05788	1.00605	1.06538	0.974949	1.86856	1.00467	1.02063			0.990689	0.990474	0.99538			0.985447	0.983124	0.985024	1.00135	0.995376	0.985679
50		0.984399	0.981668	1.07256	0.981446	1.00534	1.02198	1.01467			1.10106	1.07279	1.13111	0.978801	2.07084	1.02525	1.03943			0.990174	0.990654	0.995108			0.986387	0.983962	0.984727	1.0012	0.994015	0.985379
51		0.998295	0.987052	1.133	1.0052	1.01671	1.02651	1.03315			1.15191	1.15728	1.19896	0.9995	2.20068	1.05898	1.0719			0.990795	0.99131	0.993899			0.987529	0.985082	0.984416	1.00236	0.994128	0.985448
52		1.01321	0.994662	1.17072	1.02939	1.03011	1.02869	1.04929			1.19129	1.24191	1.26913	1.06201	2.27858	1.08103	1.10033			0.990885	0.990534	0.993624			0.988376	0.986267	0.984173	1.00235	0.99399	0.985548
53		1.02716	1.00351	1.18429	1.05112	1.04357	1.03071	1.06455			1.2394	1.31685	1.3213	1.1402	2.31807	1.10251	1.11891			0.990343	0.990943	0.992897			0.989129	0.987729	0.983937	1.00422	0.993831	0.984941
54		1.03686	1.00798	1.189	1.07096	1.05197	1.03242	1.08039			1.27482	1.37014	1.37303	1.20913	2.34573	1.12691	1.14283			0.990599	0.989624	0.992849			0.989166	0.988514	0.983629	1.00515	0.992836	0.986149
55		1.04807	1.01144	1.19418	1.09082	1.05776	1.03272	1.09235			1.30494	1.41037	1.40698	1.26021	2.35211	1.13827	1.15744			0.9905	0.989665	0.992995			0.989295	0.990358	0.982752	1.00561	0.993403	0.984886
56		1.0569	1.01166	1.19704	1.10743	1.0594	1.03399	1.10312			1.32228	1.44595	1.43262	1.30031	2.35601	1.15818	1.17961			0.990204	0.990348	0.992052			0.989029	0.991801	0.982565	1.0056	0.99385	0.985306
57		1.06774	1.02037	1.19989	1.12318	1.05982	1.03442	1.1094			1.34316	1.47023	1.4528	1.3272	2.34264	1.16625	1.19576			0.990112	0.989964	0.992032			0.988604	0.992864	0.982466	1.00641	0.993646	0.983591
58		1.07362	1.02175	1.19976	1.13811	1.05691	1.03576	1.11485			1.35454	1.48737	1.47162	1.34676	2.32799	1.17443	1.20882			0.989473	0.990152	0.991129			0.986128	0.99463	0.98185	1.00658	0.993564	0.984128
59		1.07935	1.0247	1.20098	1.15003	1.05742	1.03614	1.1217			1.36378	1.50004	1.48594	1.36214	2.32913	1.18591	1.21687			0.989381	0.990401	0.991807			0.98734	0.996283	0.982143	1.00876	0.993658	0.983422
60		1.08671	1.02576	1.20247	1.1606	1.06172	1.03862	1.12538			1.36894	1.5074	1.50471	1.36827	2.32326	1.2003	1.23137			0.989666	0.990038	0.991932			0.987921	0.996944	0.981963	1.0092	0.994111	0.983563
61		1.09092	1.03063	1.20148	1.17035	1.06126	1.03712	1.13144			1.38758	1.51437	1.51615	1.37829	2.32648	1.21328	1.24528			0.989106	0.989863	0.991011			0.98801	0.997666	0.981518	1.00917	0.995064	0.982232
62		1.09889	1.04232	1.20933	1.18191	1.0605	1.03804	1.13444			1.39638	1.52639	1.52562	1.38446	2.30215	1.22059	1.2514			0.988984	0.989781	0.990632			0.98853	0.998914	0.980854	1.00967	0.995142	0.981753
63		1.10543	1.0513	1.20711	1.19063	1.06025	1.04128	1.13616			1.4028	1.54182	1.52816	1.38888	2.29769	1.22697	1.25974			0.989318	0.989831	0.990467			0.989107	0.999617	0.981307	1.00976	0.996634	0.981286
64		1.11378	1.06229	1.20839	1.19938	1.05899	1.04463	1.14094			1.40377	1.54786	1.52947	1.39034	2.28695	1.23545	1.26578			0.988146	0.98941	0.990187			0.989009	1.00143	0.979424	1.00911	0.996617	0.981703
65		1.12507	1.07576	1.21159	1.20778	1.0621	1.04649	1.14215			1.41023	1.55312	1.53482	1.39269	2.27467	1.24336	1.27491			0.988692	0.98898	0.989822			0.988852	1.00246	0.979942	1.00968	0.99758	0.980298
66		1.14238	1.08925	1.21288	1.21702	1.06145	1.04902	1.14138			1.41941	1.55489	1.53388	1.3939	2.27943	1.25021	1.28156			0.987357	0.988961	0.989965			0.988848	1.00367	0.978764	1.00964	0.998075	0.980901
67		1.15841	1.10421	1.21263	1.22598	1.06258	1.05053	1.1464			1.42844	1.55639	1.54017	1.39328	2.27346	1.25571	1.28659			0.987221	0.9886	0.988777			0.988628	1.00487	0.978713	1.01051	0.998502	0.982008
68		1.17654	1.1185	1.21748	1.23028	1.06167	1.05453	1.14834			1.43216	1.55692	1.54453	1.39241	2.26338	1.25805	1.28963			0.987179	0.988744	0.989196			0.988629	1.00562	0.978584	1.00964	0.998148	0.981389
69		1.19375	1.13592	1.22162	1.23636	1.06054	1.06225	1.15157			1.43559	1.55974	1.56045	1.39309	2.2595	1.26484	1.30135			0.987042	0.988226	0.989551			0.98831	1.00668	0.977475	1.01206	0.998499	0.981708
70		1.21366	1.15065	1.22782	1.24324	1.06158	1.07034	1.1613			1.45287	1.56504	1.56794	1.39459	2.24728	1.26694	1.30269			0.986885	0.988147	0.988518			0.98781	1.00699	0.978074	1.01054	0.99857	0.981505
71		1.23404	1.16432	1.24764	1.25158	1.06639	1.08067	1.16752			1.45426	1.56888	1.56763	1.39389	2.24097	1.27222	1.31001			0.986171	0.988186	0.988502			0.988656	1.0081	0.977367	1.01172	0.998419	0.981027
72		1.25017	1.17684	1.2796	1.2621	1.07417	1.09159	1.1713			1.45828	1.57314	1.56515	1.39345	2.23021	1.27704	1.31703			0.986094	0.988071	0.988439			0.988577	1.00814	0.977487	1.01197	0.998774	0.980064
73		1.2704	1.18841	1.3173	1.27575	1.08451	1.10413	1.17282			1.46342	1.57437	1.56482	1.3926	2.24002	1.28459	1.31871			0.986141	0.987307	0.988557			0.988798	1.00865	0.976534	1.01294	0.998572	0.981591
74		1.28769	1.20002	1.36161	1.2941	1.09654	1.1162	1.1736			1.47929	1.57673	1.57641	1.39017	2.23238	1.29528	1.3236			0.985326	0.987663	0.987575			0.987723	1.00898	0.976553	1.01407	0.998839	0.981823
75		1.30724	1.21301	1.4063	1.31514	1.11127	1.13057	1.17377			1.49211	1.58326	1.58458	1.38996	2.22459	1.30262	1.33337			0.984983	0.987427	0.9874			0.988055	1.00993	0.976075	1.01437	0.998115	0.980945
76		1.32047	1.22276	1.45288	1.33773	1.12717	1.14149	1.17544			1.50392	1.59151	1.58883	1.38625	2.21896	1.31379	1.34035			0.985796	0.986768	0.987628			0.988063	1.01008	0.9763	1.01443	0.998655	0.981616
77		1.33226	1.22993	1.49024	1.36283	1.14757	1.14891	1.17604			1.51007	1.6051	1.59465	1.3854	2.22437	1.32262	1.34433			0.985077	0.98731	0.987313			0.985484	1.01048	0.976395	1.01349	0.998129	0.978409
78		1.34355	1.23815	1.5304	1.38342	1.15928	1.16331	1.18222			1.51194	1.61432	1.59311	1.38329	2.20955	1.32687	1.34382			0.984926	0.987068	0.987783			0.986877	1.01169	0.976225	1.01495	0.997404	0.979487
79		1.35447	1.24175	1.5686	1.39902	1.16798	1.17852	1.18142			1.50874	1.61557	1.5868	1.38467	2.20451	1.32834	1.34695			0.98497	0.987398	0.987686			0.986934	1.01286	0.976284	1.01517	0.997677	0.981329
80		1.35676	1.24547	1.60705	1.41046	1.16529	1.19218	1.18486			1.50904	1.61072	1.57782	1.38464	2.18874	1.33089	1.35102			0.984558	0.987518	0.987814			0.986126	1.01266	0.975403	1.01551	0.9976	0.979725
81		1.35985	1.25322	1.6328	1.4215	1.16562	1.20446	1.18221			1.51476	1.60638	1.56892	1.38277	2.18763	1.33267	1.34985			0.984357	0.987674	0.987651			0.985688	1.0135	0.97663	1.01591	0.997051	0.980365
82		1.36241	1.25607	1.64458	1.42961	1.16456	1.21649	1.17908			1.51965	1.59956	1.57753	1.3841	2.17608	1.33343	1.35012			0.98414	0.987923	0.987373			0.984963	1.01373	0.974765	1.01625	0.996716	0.979437
83		1.36112	1.25835	1.6527	1.43517	1.1647	1.22866	1.17551			1.52078	1.59623	1.57437	1.38282	2.16357	1.33275	1.35171			0.984327	0.987615	0.986907			0.985174	1.01264	0.975983	1.01614	0.99691	0.980997
84		1.36024	1.25548	1.65484	1.4414	1.16616	1.24078	1.17305			1.51273	1.58883	1.56754	1.38208	2.17256	1.33071	1.35121			0.984509	0.98754	0.98668			0.984886	1.01208	0.975278	1.01648	0.996599	0.980929
85		1.36144	1.25652	1.65646	1.44357	1.16513	1.25409	1.16919			1.50462	1.58808	1.55548	1.38257	2.15521	1.32879	1.35056			0.984189	0.987213	0.986488			0.984278	1.01165	0.975009	1.01833	0.996967	0.980054
86		1.35784	1.25542	1.65167	1.44735	1.16187	1.2641	1.16571			1.49493	1.5779	1.54711	1.3811	2.14321	1.32733	1.34942			0.983996	0.986937	0.986182			0.983786	1.0101	0.974661	1.01854	0.9962	0.980142
87		1.35757	1.25428	1.65085	1.44901	1.15709	1.27486	1.17102			1.48865	1.56742	1.54257	1.37783	2.12843	1.32591	1.34711			0.983389	0.986858	0.986598			0.983278	1.0083	0.973683	1.01825	0.995117	0.979858
88		1.35517	1.25571	1.647	1.45105	1.15335	1.28595	1.17476			1.48512	1.56049	1.5395	1.379	2.12555	1.32523	1.3465			0.985131	0.986424	0.987161			0.982406	1.00937	0.973717	1.0169	0.995495	0.97956
89		1.35173	1.25221	1.6436	1.45153	1.15561	1.29499	1.17594			1.48336	1.5549	1.52979	1.3771	2.1188	1.32047	1.34262			0.985405	0.985907	0.988769			0.982068	1.00859	0.973345	1.0181	0.995126	0.980428
90		1.34749	1.25501	1.63874	1.45037	1.15249	1.30477	1.18079			1.47122	1.54685	1.52934	1.37512	2.11485	1.31891	1.34081			0.984806	0.986268	0.988698			0.981826	1.00827	0.974354	1.01555	0.995101	0.979677
91		1.34445	1.25481	1.63731	1.4485	1.1486	1.3094	1.17488			1.46809	1.53748	1.53035	1.37329	2.11522	1.31152	1.33901			0.985314	0.985603	0.988776			0.981614	1.00765	0.974015	1.01529	0.99631	0.979401
92		1.34128	1.24989	1.63291	1.44541	1.14252	1.32553	1.1719			1.46524	1.53424	1.53086	1.37081	2.11526	1.30588	1.33396			0.985112	0.985618	0.988605			0.981562	1.00604	0.974515	1.01565	0.997486	0.979088
93		1.3357	1.24844	1.62842	1.44303	1.1367	1.33269	1.16443			1.45576	1.52647	1.52593	1.36544	2.09304	1.3054	1.33034			0.984352	0.986024	0.988006			0.982795	1.00546	0.975144	1.0148	0.997144	0.978937
94		1.33278	1.24845	1.62079	1.44159	1.13207	1.33766	1.16065			1.44539	1.51552	1.51706	1.36297	2.08438	1.3068	1.32699			0.983734	0.985009	0.987248			0.98302	1.0047	0.975551	1.01446	0.996566	0.978183
95		1.32867	1.24625	1.61472	1.43765	1.13198	1.34281	1.15965			1.43353	1.50738	1.5078	1.36043	2.07814	1.30558	1.32881			0.983107	0.984438	0.987064			0.981949	1.00394	0.975012	1.01369	0.995653	0.977101
96		1.32203	1.24438	1.61062	1.43511	1.12925	1.34335	1.15856			1.42419	1.50108	1.50273	1.35799	2.07047	1.29984	1.32825			0.983468	0.985084	0.986588			0.980691	1.00322	0.975679	1.01406	0.993985	0.97862
97		1.31795	1.24009	1.6061	1.43107	1.12399	1.34667	1.15064			1.42647	1.4905	1.49923	1.35333	2.06382	1.293	1.32452			0.982272	0.984259	0.985894			0.980237	1.0024	0.975404	1.01331	0.993755	0.977486
98		1.31373	1.23635	1.60304	1.42708	1.12038	1.34735	1.15495			1.42187	1.47786	1.48699	1.35266	2.05476	1.29443	1.31924			0.981947	0.986236	0.986461			0.979103	1.00201	0.976093	1.01307	0.993347	0.977357
99		1.3058	1.23444	1.59673	1.42481	1.11668	1.34614	1.15539			1.4116	1.46747	1.47152	1.34997	2.04694	1.2942	1.31849			0.981276	0.987683	0.985826			0.978525	1.00089	0.975465	1.01339	0.992273	0.976455
100		1.30315	1.23643	1.59066	1.42087	1.11142	1.34391	1.15062			1.4018	1.45504	1.46611	1.34681	2.04004	1.29157	1.31496			0.981444	0.9876	0.985167			0.977296	1.00017	0.976883	1.01348	0.992355	0.9765
101		1.29645	1.23166	1.58614	1.41771	1.10611	1.34183	1.14656			1.39347	1.44812	1.45767	1.34179	2.03101	1.28958	1.31012			0.981233	0.98725	0.984495			0.976324	0.999605	0.978398	1.01206	0.991552	0.976161
102		1.29	1.22893	1.57907	1.41257	1.10239	1.33975	1.1407			1.38664	1.4395	1.44803	1.33728	2.0248	1.28669	1.30794			0.980337	0.986855	0.984624			0.975188	0.998947	0.978094	1.01219	0.990948	0.976199
103		1.28448	1.22594	1.57033	1.40853	1.10533	1.33264	1.13645			1.38297	1.43033	1.44352	1.33429	2.02027	1.28265	1.30284			0.981231	0.986878	0.984375			0.975066	0.997878	0.976041	1.01042	0.991391	0.976854
104		1.27854	1.22503	1.566	1.40393	1.10533	1.33097	1.13446			1.3892	1.42047	1.4394	1.33243	2.02375	1.27693	1.29983			0.980567	0.987368	0.984404			0.974601	0.997124	0.976647	1.01237	0.990788	0.976167
105		1.27413	1.22212	1.56	1.40041	1.10087	1.32612	1.13048			1.39776	1.41589	1.43691	1.32771	2.01453	1.26892	1.29615			0.981001	0.986662	0.984056			0.973964	0.997003	0.975938	1.01146	0.991146	0.975791
106		1.26799	1.218	1.55057	1.39657	1.10057	1.32161	1.12794			1.39287	1.40318	1.42714	1.32655	2.0089	1.26583	1.29423			0.980306	0.986595	0.98409			0.97388	0.995558	0.975706	1.01052	0.99142	0.975658
107		1.26405	1.21421	1.54181	1.39195	1.09934	1.31692	1.12087			1.38208	1.39531	1.41634	1.32154	2.00169	1.2627	1.28691			0.980451	0.985508	0.984805			0.973518	0.994386	0.974697	1.01066	0.99141	0.974944
108		1.25905	1.21066	1.54476	1.38751	1.09465	1.31104	1.11587			1.373	1.3858	1.40533	1.31794	1.99869	1.26022	1.28586			0.980719	0.985141	0.983601			0.973086	0.995464	0.974864	1.01083	0.991289	0.974978
109		1.25362	1.20598	1.5313	1.3826	1.08914	1.30695	1.12202			1.36459	1.37527	1.39488	1.31394	1.99179	1.25581	1.28447			0.979772	0.984259	0.983712			0.972856	0.995235	0.974018	1.01013	0.990328	0.975111
110		1.25012	1.20348	1.52174	1.37933	1.08651	1.30273	1.11898			1.35715	1.3663	1.3887	1.3091	1.98854	1.25255	1.27779			0.980012	0.984847	0.983359			0.972106	0.993886	0.972957	1.00959	0.990618	0.974931
111		1.24418	1.20241	1.51669	1.37774	1.08179	1.30002	1.11672			1.35462	1.35758	1.3881	1.30676	1.98593	1.24997	1.27621			0.980001	0.984145	0.982986			0.971251	0.992635	0.972911	1.01003	0.990491	0.974679
112		1.23731	1.19725	1.52052	1.37177	1.0817	1.29739	1.11257			1.34748	1.34897	1.3797	1.30297	1.97599	1.2472	1.27023			0.979433	0.984569	0.983451			0.970548	0.99188	0.972908	1.00957	0.989368	0.974796
113		1.23174	1.19256	1.50782	1.36439	1.0798	1.2973	1.1091			1.33996	1.33927	1.36807	1.29923	1.98125	1.24456	1.2638			0.97927	0.984244	0.983759			0.969802	0.990706	0.972817	1.01088	0.989608	0.97521
114		1.22762	1.19079	1.50142	1.36002	1.07789	1.29803	1.10662			1.33698	1.3291	1.36586	1.29609	1.97863	1.23632	1.26544			0.979113	0.983751	0.984044			0.970127	0.988966	0.971167	1.00848	0.992747	0.973921
115		1.22213	1.18559	1.49515	1.35559	1.07497	1.29535	1.1013			1.33393	1.32146	1.35439	1.29163	1.9682	1.23579	1.2599			0.979289	0.984737	0.984112			0.969105	0.988131	0.971249	1.00935	0.992111	0.974765
116		1.22058	1.18308	1.48968	1.34873	1.07012	1.29132	1.09999			1.32728	1.31671	1.34213	1.28811	1.96537	1.22873	1.25732			0.979626	0.984165	0.983621			0.968464	0.986647	0.971517	1.0102	0.990995	0.973674
117		1.21297	1.1796	1.48156	1.34432	1.06731	1.28806	1.0953			1.3172	1.31417	1.3464	1.28394	1.96583	1.22706	1.25895			0.979273	0.982893	0.984011			0.968627	0.985938	0.971655	1.00941	0.990665	0.974573
118		1.20759	1.17705	1.47351	1.33937	1.06428	1.28512	1.09577			1.31151	1.30971	1.34137	1.2823	1.9617	1.21876	1.25434			0.978665	0.983528	0.983603			0.967677	0.985761	0.970953	1.00888	0.990088	0.974207
119		1.20845	1.17441	1.46641	1.33424	1.059	1.28163	1.09455			1.30943	1.30219	1.33696	1.27985	1.9563	1.21877	1.25274			0.979323	0.983636	0.983701			0.967534	0.984943	0.97065	1.00932	0.98931	0.975147
120		1.20079	1.17164	1.46007	1.32866	1.05974	1.27811	1.09473			1.30585	1.29621	1.33193	1.27598	1.96428	1.21174	1.24517			0.979253	0.983287	0.983196			0.966907	0.984054	0.970247	1.00779	0.989883	0.974221
121		1.1961	1.16787	1.45453	1.32449	1.06159	1.27624	1.09332			1.30079	1.29078	1.32776	1.27337	1.96106	1.20358	1.24441			0.978733	0.983024	0.983534			0.966252	0.983978	0.970128	1.00813	0.989178	0.97306
122		1.19183	1.16642	1.44745	1.31855	1.05978	1.27082	1.09151			1.29638	1.28162	1.32197	1.26985	1.95183	1.19709	1.24386			0.97871	0.98377	0.983809			0.9646	0.983271	0.969642	1.00811	0.990996	0.973871
123		1.18557	1.16117	1.44034	1.31477	1.05851	1.267	1.09162			1.29159	1.27707	1.32501	1.26811	1.95763	1.19248	1.24304			0.979194	0.983338	0.983893			0.963881	0.982568	0.96963	1.00761	0.991751	0.973378
124		1.17916	1.15852	1.43604	1.30644	1.05549	1.26249	1.09514			1.28633	1.27187	1.31617	1.26419	1.95535	1.19572	1.23965			0.978348	0.983645	0.98463			0.962986	0.982448	0.968923	1.00789	0.990841	0.973959
125		1.17438	1.1586	1.42924	1.30248	1.05138	1.25679	1.09653			1.28052	1.26455	1.30702	1.26232	1.95874	1.18842	1.23146			0.978522	0.982647	0.983595			0.962367	0.9819	0.96911	1.0072	0.990479	0.973457
126		1.16962	1.15343	1.42238	1.29818	1.05356	1.25297	1.0939			1.27773	1.25989	1.30102	1.25564	1.94773	1.18079	1.23062			0.977775	0.983272	0.984603			0.962663	0.981156	0.968929	1.00805	0.990603	0.973975
127		1.1643	1.15056	1.41622	1.29205	1.05201	1.248	1.09109			1.27074	1.2524	1.29243	1.25668	1.94387	1.18133	1.22945			0.978238	0.982615	0.984277			0.962702	0.981075	0.968894	1.0069	0.990334	0.97312
128		1.16162	1.15016	1.41228	1.28617	1.04951	1.24339	1.08667			1.26397	1.24361	1.28629	1.25258	1.95226	1.18078	1.22858			0.977756	0.983578	0.984752			0.962069	0.979888	0.968888	1.00718	0.989395	0.974101
129		1.15701	1.14513	1.40384	1.28085	1.04733	1.23284	1.08353			1.26157	1.23445	1.28361	1.25014	1.94586	1.17823	1.22655			0.977829	0.982531	0.985099			0.962112	0.978348	0.968623	1.00656	0.988546	0.973534
130		1.15103	1.14302	1.3964	1.27677	1.04276	1.23086	1.08254			1.2516	1.23222	1.27774	1.2472	1.93772	1.17476	1.21939			0.977673	0.982631	0.984709			0.961567	0.979614	0.968758	1.00581	0.989472	0.972918
131		1.1479	1.14136	1.39021	1.26949	1.0412	1.22777	1.08437			1.24518	1.22528	1.27267	1.24334	1.9355	1.17168	1.21837			0.977285	0.982622	0.984521			0.96057	0.97791	0.967917	1.00556	0.989455	0.973086
132		1.14524	1.13659	1.38233	1.26311	1.04066	1.22415	1.08457			1.23858	1.22172	1.26837	1.24111	1.93442	1.16931	1.21321			0.977029	0.982198	0.98464			0.96031	0.976691	0.968503	1.00605	0.989461	0.972662
133		1.1398	1.13582	1.37878	1.25947	1.03558	1.21911	1.08241			1.23406	1.21559	1.26466	1.23864	1.92696	1.16515	1.21086			0.977535	0.981823	0.984619			0.959855	0.976747	0.968271	1.00556	0.988281	0.972777
134		1.13661	1.13072	1.37347	1.25289	1.03282	1.21489	1.07797			1.23836	1.21075	1.25992	1.23508	1.92273	1.1621	1.20489			0.976542	0.982554	0.984128			0.959335	0.975727	0.967242	1.00532	0.988227	0.972004
135		1.13165	1.12735	1.36901	1.24729	1.0301	1.21176	1.07854			1.23548	1.20598	1.25307	1.23171	1.92041	1.15977	1.20341			0.977253	0.981929	0.98348			0.959285	0.97562	0.967318	1.00567	0.987333	0.972344
136		1.12988	1.12929	1.3617	1.24212	1.0303	1.20843	1.07919			1.23305	1.20402	1.25144	1.22868	1.91846	1.15638	1.19678			0.976501	0.98159	0.983549			0.958895	0.975084	0.967783	1.0058	0.986952	0.972685
137		1.12572	1.12613	1.35927	1.23776	1.02939	1.20548	1.08019			1.22808	1.2003	1.24854	1.22472	1.92748	1.15335	1.19776			0.976939	0.981464	0.983084			0.95866	0.974461	0.967837	1.00486	0.986066	0.971635
138		1.12215	1.1221	1.35486	1.23243	1.02815	1.20323	1.08191			1.22318	1.19405	1.24464	1.2242	1.9179	1.1491	1.19824			0.9771	0.980906	0.983029			0.958721	0.97446	0.965307	1.00519	0.986922	0.972288
139		1.1184	1.12187	1.34991	1.22747	1.02542	1.19943	1.08491			1.21736	1.187	1.23992	1.21833	1.91504	1.14567	1.19209			0.976713	0.980756	0.983472			0.958322	0.973997	0.96623	1.00511	0.986722	0.972299
140		1.1168	1.11656	1.34931	1.22218	1.02461	1.1975	1.08574			1.21403	1.18372	1.23867	1.21513	1.90977	1.14343	1.1921			0.976509	0.980685	0.983217			0.958091	0.973491	0.965622	1.00489	0.986609	0.972105
141		1.11101	1.11336	1.33925	1.21709	1.02218	1.19282	1.08385			1.21123	1.18007	1.23337	1.21352	1.91259	1.13936	1.19032			0.97614	0.97996	0.983143			0.957798	0.973125	0.965363	1.00402	0.986147	0.971645
142		1.10602	1.11045	1.32997	1.2113	1.02107	1.18995	1.08201			1.2109	1.17341	1.22977	1.21167	1.90556	1.13682	1.18725			0.97649	0.98017	0.983034			0.957624	0.972459	0.965151	1.00499	0.986746	0.971445
143		1.10503	1.11322	1.32821	1.20774	1.01912	1.18595	1.07481			1.21254	1.1712	1.22591	1.20822	1.90508	1.13442	1.17896			0.97581	0.979801	0.982947			0.956462	0.972305	0.964818	1.00439	0.986051	0.971711
144		1.10187	1.10503	1.32213	1.20174	1.01773	1.18351	1.07333			1.21285	1.16692	1.22115	1.20428	1.90145	1.13218	1.17781			0.97614	0.980737	0.983188			0.956008	0.971969	0.964242	1.0032	0.986235	0.971448
145		1.09877	1.10244	1.31641	1.20117	1.01449	1.1796	1.07119			1.21402	1.16461	1.21833	1.20346	1.90088	1.12912	1.16943			0.976463	0.980098	0.982532			0.955247	0.971832	0.965356	1.00394	0.985943	0.971785
146		1.09471	1.1038	1.31136	1.19428	1.02004	1.17776	1.06865			1.2109	1.15985	1.21438	1.19859	1.89273	1.12704	1.17121			0.976261	0.979822	0.98406			0.954537	0.971312	0.965192	1.00287	0.985911	0.971049
147		1.09149	1.09925	1.30365	1.1915	1.01952	1.17512	1.0695			1.19557	1.1558	1.21316	1.19566	1.89214	1.12322	1.17048			0.977811	0.979659	0.984345			0.954601	0.970768	0.965206	1.00323	0.985045	0.970952
148		1.08864	1.09381	1.30129	1.18925	1.01727	1.17039	1.06953			1.19542	1.15378	1.21169	1.19285	1.89194	1.12148	1.16469			0.977355	0.979694	0.983512			0.954264	0.970113	0.965004	1.00453	0.985661	0.971018
149		1.08388	1.09358	1.29449	1.18713	1.016	1.16805	1.06851			1.18755	1.15107	1.20354	1.19035	1.89259	1.11886	1.16477			0.977247	0.979997	0.983791			0.953301	0.970031	0.965713	1.00511	0.985282	0.971164
150		1.08016	1.09012	1.29087	1.18095	1.01221	1.16414	1.06491			1.17703	1.14564	1.19604	1.18749	1.88786	1.11571	1.15787			0.976341	0.979964	0.98258			0.952714	0.968466	0.965771	1.00446	0.985478	0.970929
151		1.07712	1.08831	1.28377	1.17534	1.01104	1.16128	1.06271			1.17246	1.14075	1.19313	1.18491	1.88322	1.11078	1.1582			0.975512	0.982138	0.982333			0.952819	0.966857	0.965188	1.00457	0.985472	0.970318
152		1.07309	1.08769	1.2785	1.17082	1.00841	1.15851	1.0663			1.17474	1.13917	1.18806	1.17996	1.884	1.10403	1.15149			0.975815	0.98141	0.981922			0.952534	0.967739	0.964436	1.00452	0.984542	0.970741
153		1.07116	1.08442	1.2722	1.16733	1.00666	1.15578	1.06863			1.17022	1.13524	1.18745	1.17835	1.88101	1.10379	1.1525			0.974527	0.981259	0.981228			0.952539	0.967098	0.964162	1.00288	0.984382	0.970222
154		1.06753	1.08394	1.27132	1.16144	1.00741	1.15253	1.07045			1.16775	1.1307	1.1858	1.17519	1.8785	1.10176	1.14702			0.97497	0.981015	0.980941			0.952009	0.966945	0.964169	1.00229	0.984493	0.969753
155		1.06478	1.07807	1.26372	1.15637	1.00572	1.15073	1.06708			1.16203	1.12635	1.18741	1.17449	1.87531	1.09566	1.14637			0.975259	0.979858	0.98135			0.951888	0.966566	0.963256	1.00228	0.982893	0.969417
156		1.06112	1.07628	1.25784	1.1517	1.00515	1.14759	1.06311			1.15927	1.1218	1.18907	1.17362	1.87708	1.09344	1.14312			0.974813	0.98002	0.981086			0.951535	0.965872	0.963495	1.00208	0.983878	0.969148
157		1.05695	1.08128	1.25374	1.14706	1.00265	1.14479	1.05861			1.15757	1.12201	1.18589	1.17097	1.8685	1.09181	1.13802			0.974379	0.979395	0.980527			0.951935	0.96549	0.963057	1.0029	0.983907	0.969032
158		1.05537	1.07598	1.24759	1.14199	0.999484	1.14224	1.05896			1.1622	1.12199	1.17937	1.16765	1.86949	1.08697	1.12994			0.974266	0.978439	0.981236			0.951204	0.966125	0.962713	1.0033	0.98402	0.96965
159		1.05319	1.07637	1.24379	1.13488	0.996181	1.14028	1.05663			1.16272	1.11874	1.17106	1.16318	1.8745	1.07912	1.13107			0.974225	0.977937	0.980675			0.952055	0.965728	0.96281	1.00168	0.984217	0.969498
160		1.05136	1.0735	1.2385	1.12991	0.994996	1.13797	1.05804			1.16239	1.11812	1.16287	1.1611	1.86276	1.08133	1.12768			0.973686	0.9774	0.981535			0.952147	0.965014	0.962672	1.00165	0.983777	0.969907
161		1.04813	1.06991	1.23429	1.12455	0.994288	1.1359	1.06011			1.16349	1.11642	1.15984	1.15774	1.8631	1.0737	1.12445			0.974484	0.977963	0.981115			0.951556	0.965321	0.961923	1.00106	0.983862	0.968811
162		1.04729	1.06718	1.2299	1.11895	0.992801	1.13196	1.06126			1.1595	1.11325	1.16114	1.15524	1.85707	1.07592	1.12312			0.973865	0.977569	0.98154			0.951131	0.964657	0.963071	1.0012	0.98351	0.969737
163		1.04259	1.06511	1.22559	1.11383	0.992707	1.12897	1.05489			1.15828	1.11126	1.15431	1.15224	1.85241	1.07552	1.12245			0.973627	0.977712	0.981418			0.95041	0.96423	0.962998	1.00173	0.983802	0.968612
164		1.03964	1.06534	1.22038	1.1096	0.992921	1.12639	1.05456			1.15832	1.11117	1.15276	1.15135	1.85854	1.07183	1.12246			0.97388	0.97713	0.981173			0.949912	0.964108	0.961924	1.00199	0.984333	0.969555
165		1.03894	1.06632	1.21586	1.10431	0.992754	1.12271	1.0545			1.15523	1.1095	1.14624	1.1467	1.85425	1.06988	1.12261			0.973937	0.977415	0.981846			0.949176	0.963659	0.962112	1.00164	0.983759	0.969561
166		1.03668	1.06285	1.21294	1.10049	0.996714	1.12183	1.05315			1.14879	1.10727	1.14069	1.14507	1.85313	1.06391	1.12209			0.973723	0.978009	0.981715			0.948367	0.96318	0.961782	1.00227	0.983356	0.968959
167		1.03433	1.05866	1.21733	1.09568	0.995542	1.12407	1.05423			1.14212	1.10554	1.13596	1.14376	1.85148	1.06023	1.1207			0.97399	0.978102	0.981827			0.947809	0.962632	0.961149	1.00233	0.983679	0.969055
168		1.03345	1.05713	1.20702	1.09182	0.993368	1.12362	1.06047			1.13532	1.10033	1.13589	1.13923	1.84621	1.0579	1.1198			0.973401	0.977547	0.981954			0.947289	0.963031	0.960995	1.00161	0.982939	0.96965
169		1.02918	1.05566	1.20092	1.08717	0.990116	1.12292	1.05861			1.12963	1.09812	1.13901	1.13699	1.84836	1.06045	1.11852			0.97378	0.977492	0.98225			0.947338	0.962746	0.960192	1.00057	0.983003	0.969415
170		1.02777	1.05171	1.20782	1.08379	0.988676	1.12106	1.05749			1.12265	1.09455	1.13682	1.13515	1.84457	1.0602	1.11717			0.973283	0.977066	0.982063			0.946466	0.961692	0.960243	1.00153	0.982218	0.96872
171		1.02515	1.05144	1.19974	1.07915	0.989025	1.11983	1.05592			1.12295	1.09186	1.13498	1.13369	1.84754	1.06048	1.11582			0.973463	0.977549	0.982341			0.947157	0.961451	0.960355	1.00144	0.982406	0.969035
172		1.02229	1.04937	1.19557	1.07516	0.989164	1.11844	1.05775			1.12044	1.0875	1.12527	1.12865	1.84208	1.05907	1.11454			0.973819	0.977087	0.983137			0.946994	0.960711	0.959896	1.00109	0.98224	0.968771
173		1.01988	1.04759	1.19026	1.07097	0.98783	1.11591	1.06305			1.11411	1.08739	1.12471	1.12744	1.83595	1.05754	1.11249			0.972959	0.976774	0.982625			0.947091	0.96006	0.959832	1.00024	0.981813	0.967861
174		1.01753	1.04849	1.18593	1.06757	0.985429	1.11156	1.05888			1.11387	1.08463	1.12125	1.12548	1.8373	1.05776	1.10938			0.973408	0.976349	0.983019			0.946699	0.959777	0.959721	1.00121	0.981924	0.967519
175		1.01522	1.04506	1.18164	1.06387	0.9834	1.10903	1.05646			1.11791	1.08109	1.11657	1.12335	1.83457	1.05697	1.10656			0.97337	0.976568	0.982084			0.946606	0.96029	0.958969	1.00203	0.982271	0.967381
176		1.01319	1.0428	1.17874	1.06054	0.982056	1.10698	1.05808			1.12019	1.07916	1.11531	1.12322	1.83267	1.05614	1.10465			0.973378	0.977567	0.982014			0.946651	0.959828	0.958803	1.0011	0.982763	0.967279
177		1.01003	1.04457	1.17404	1.05744	0.981711	1.10443	1.05274			1.12338	1.07828	1.11245	1.11948	1.825	1.05269	1.10422			0.972613	0.97606	0.981551			0.94647	0.960039	0.958277	1.00156	0.984346	0.968238
178		1.00852	1.04191	1.17013	1.05367	0.983379	1.10147	1.04819			1.12465	1.07595	1.10714	1.11747	1.82219	1.04995	1.10222			0.973245	0.975672	0.98153			0.946469	0.960301	0.957901	1.00238	0.983478	0.967297
179		1.00459	1.03754	1.16687	1.04941	0.982684	1.099	1.04836			1.12057	1.07456	1.10259	1.11491	1.82285	1.04685	1.09806			0.97338	0.975119	0.981836			0.947748	0.960349	0.957505	1.00106	0.984012	0.96832
180		1.00148	1.0371	1.16293	1.04701	0.979864	1.09615	1.04656			1.11677	1.07074	1.10101	1.11106	1.81963	1.04665	1.09645			0.973149	0.97533	0.981289			0.947663	0.959976	0.957809	1.00099	0.983985	0.967671
181		1.00141	1.03431	1.16092	1.04294	0.977908	1.09385	1.04346			1.11818	1.069	1.09688	1.1085	1.81805	1.04326	1.09793			0.973299	0.975233	0.982511			0.947306	0.959865	0.957973	1.00076	0.983627	0.967717
182		0.997571	1.03127	1.1583	1.03955	0.976742	1.09213	1.03972			1.11431	1.06994	1.09443	1.10553	1.81872	1.04282	1.09663			0.972729	0.974992	0.982219			0.946986	0.960526	0.957277	1.00084	0.983124	0.968599
183		0.996446	1.03062	1.15335	1.03601	0.976014	1.09376	1.03823			1.11184	1.07014	1.0897	1.1036	1.8114	1.0406	1.09541			0.97214	0.975598	0.982534			0.94647	0.961516	0.957134	1.00026	0.982707	0.967911
184		0.994893	1.0286	1.15373	1.03247	0.980665	1.08981	1.04215			1.10426	1.06905	1.08307	1.10086	1.81078	1.03802	1.0926			0.972095	0.975103	0.982197			0.946676	0.960574	0.957002	1.00184	0.982322	0.968198
185		0.992154	1.02712	1.14839	1.02928	0.981601	1.0879	1.04009			1.09999	1.06682	1.08216	1.10096	1.80672	1.03612	1.08671			0.973041	0.975233	0.982112			0.94627	0.960163	0.957026	0.999255	0.981818	0.967709
186		0.991065	1.02411	1.14885	1.02588	0.97768	1.08526	1.03619			1.09516	1.06377	1.08091	1.09737	1.80828	1.03373	1.0871			0.972864	0.975145	0.981882			0.946097	0.959628	0.9566	1.0018	0.982019	0.968158
187		0.988936	1.02357	1.14495	1.02248	0.976281	1.08337	1.0373			1.0925	1.06119	1.07879	1.09979	1.80377	1.03073	1.08452			0.972832	0.975087	0.981962			0.945094	0.959202	0.956423	1.00032	0.981468	0.968546
188		0.988548	1.02257	1.14082	1.02002	0.974903	1.07967	1.03505			1.09018	1.06277	1.08235	1.09586	1.79745	1.02864	1.0792			0.972104	0.975103	0.981789			0.944633	0.958598	0.956149	1.00061	0.981836	0.967824
189		0.984828	1.01996	1.13451	1.01814	0.973609	1.07818	1.04157			1.08499	1.06332	1.08809	1.09242	1.79477	1.02792	1.07814			0.972927	0.974418	0.983659			0.944128	0.958541	0.956064	1.00035	0.981563	0.966838
190		0.981761	1.02153	1.13367	1.01612	0.975603	1.0747	1.0387			1.07854	1.06463	1.08689	1.09224	1.80244	1.02438	1.07409			0.972661	0.974855	0.98191			0.943878	0.957656	0.956326	1.0011	0.981268	0.966572
191		0.979547	1.01767	1.12976	1.0114	0.974584	1.07331	1.04031			1.07572	1.06356	1.0832	1.08828	1.79872	1.01874	1.07572			0.97271	0.974803	0.982537			0.943689	0.956506	0.955565	1.00024	0.98099	0.96671
192		0.978889	1.01574	1.1277	1.00888	0.972016	1.0707	1.04302			1.0731	1.06201	1.07898	1.08716	1.7962	1.02355	1.0707			0.972353	0.974586	0.981421			0.943275	0.95521	0.955515	1.00009	0.981453	0.9666
193		0.975742	1.01656	1.12493	1.0058	0.969464	1.06852	1.04498			1.07559	1.05757	1.07268	1.08716	1.79194	1.01893	1.0655			0.971721	0.97438	0.982124			0.942586	0.955544	0.955967	0.999576	0.981641	0.966485
194		0.974844	1.01593	1.12523	1.0019	0.967049	1.06609	1.04756			1.07478	1.05716	1.06645	1.08317	1.78525	1.01756	1.05895			0.971975	0.974332	0.982585			0.941867	0.955741	0.955156	1.00065	0.981073	0.965955
195		0.973754	1.01459	1.12083	0.999496	0.966825	1.06478	1.04497			1.07104	1.05587	1.0622	1.08214	1.78189	1.0192	1.06244			0.972202	0.97403	0.981616			0.942008	0.955418	0.954362	0.999879	0.981135	0.96587
196		0.969772	1.01316	1.11694	0.99605	0.966727	1.06218	1.04356			1.06903	1.05331	1.06408	1.08055	1.77965	1.02116	1.06203			0.97187	0.97414	0.981614			0.94171	0.955128	0.954722	1.00048	0.981432	0.96672
197		0.9684	1.01305	1.11766	0.993269	0.965302	1.06149	1.04446			1.06409	1.05316	1.05876	1.07854	1.77227	1.02015	1.06367			0.971125	0.973412	0.981014			0.940945	0.954951	0.954801	1.00041	0.980507	0.966983
198		0.965687	1.01019	1.11363	0.989895	0.964753	1.06222	1.04029			1.0581	1.05143	1.05381	1.07661	1.77386	1.01762	1.05854			0.972036	0.973567	0.981065			0.941008	0.955465	0.954191	1.0004	0.981223	0.967522
199		0.964557	1.00865	1.1101	0.986644	0.963249	1.06377	1.03563			1.05829	1.04903	1.05186	1.07351	1.76992	1.01793	1.05855			0.971397	0.97381	0.981209			0.941235	0.954734	0.953914	1.00032	0.980658	0.966525
200		0.962236	1.00838	1.10791	0.984443	0.962698	1.06502	1.03265			1.05618	1.04606	1.0451	1.07171	1.77029	1.01518	1.05236			0.971292	0.973445	0.981327			0.940936	0.954553	0.953516	0.99941	0.981023	0.966306
201		0.960822	1.00716	1.10652	0.980731	0.960768	1.06613	1.03006			1.05454	1.0467	1.04452	1.07048	1.77277	1.01382	1.05305			0.971555	0.973239	0.981044			0.94048	0.954447	0.954524	0.999858	0.980358	0.966105
202		0.958915	1.00684	1.10243	0.977428	0.959733	1.06514	1.02718			1.05131	1.04759	1.04366	1.06902	1.76646	1.01066	1.04858			0.971373	0.973244	0.981535			0.940339	0.954264	0.954522	0.998726	0.981239	0.966216
203		0.956163	1.00444	1.10112	0.974942	0.961591	1.06238	1.03188			1.04715	1.04819	1.04187	1.06696	1.76407	1.00796	1.04785			0.971763	0.973571	0.981167			0.940211	0.953261	0.95459	0.998168	0.98076	0.966587
204		0.956028	1.00356	1.09832	0.971935	0.963802	1.06039	1.02899			1.04576	1.04569	1.03985	1.06604	1.76229	1.0032	1.04965			0.971451	0.972807	0.98196			0.939809	0.954563	0.955317	0.999581	0.981075	0.96627
205		0.954401	1.00327	1.0966	0.969044	0.960293	1.06065	1.03204			1.04943	1.04252	1.03654	1.06424	1.75652	1.00271	1.04973			0.971065	0.972792	0.981226			0.939771	0.953551	0.955243	0.999777	0.981134	0.965652
206		0.952227	1.00186	1.09499	0.966568	0.958726	1.06045	1.03788			1.04663	1.03883	1.03159	1.06253	1.7551	0.996811	1.04809			0.971518	0.973432	0.980777			0.939163	0.953631	0.954696	0.999295	0.980844	0.965779
207		0.952728	1.0004	1.09141	0.963461	0.957263	1.05817	1.04015			1.03958	1.04068	1.02788	1.06139	1.74744	0.994148	1.04797			0.971339	0.972587	0.980787			0.939453	0.952828	0.954335	0.999446	0.980406	0.96579
208		0.94923	0.9983	1.09233	0.959969	0.956956	1.0559	1.03736			1.04537	1.03817	1.02236	1.05938	1.74887	0.99578	1.04291			0.971245	0.973557	0.980819			0.93907	0.952922	0.954115	0.999098	0.979997	0.966145
209		0.947214	0.997078	1.08853	0.95668	0.955833	1.0531	1.03551			1.04989	1.03578	1.01985	1.05724	1.8023	0.990586	1.03828			0.970631	0.973207	0.980611			0.938428	0.953087	0.953631	0.998265	0.979854	0.96708
210		0.944982	0.996082	1.08984	0.953956	0.954967	1.05155	1.03291			1.04735	1.03631	1.01737	1.05637	1.77548	0.986681	1.03833			0.970438	0.973318	0.98099			0.938005	0.952542	0.953821	0.998368	0.98037	0.965472
211		0.942173	0.996538	1.09015	0.951545	0.956073	1.04989	1.03227			1.04353	1.03523	1.01215	1.05853	1.76035	0.985874	1.03309			0.971191	0.97298	0.979819			0.937994	0.952102	0.953321	0.998792	0.9799	0.964027
212		0.941914	0.998436	1.08578	0.948764	0.954724	1.04862	1.0327			1.04099	1.03301	1.00965	1.05491	1.75268	0.984869	1.02994			0.970912	0.973449	0.980113			0.936865	0.952949	0.95262	0.999187	0.979874	0.964928
213		0.940125	0.996252	1.08611	0.946802	0.953726	1.04466	1.03316			1.03958	1.0316	1.01041	1.05187	1.74349	0.981399	1.03454			0.970939	0.9734	0.979531			0.93755	0.951303	0.951323	0.998687	0.979799	0.965247
214		0.938116	0.994451	1.0853	0.94387	0.952753	1.04587	1.03291			1.04027	1.02846	1.00778	1.04914	1.73351	0.984727	1.03134			0.970738	0.97363	0.980085			0.937343	0.951544	0.951353	0.999462	0.979817	0.965771
215		0.938101	0.993716	1.08054	0.941258	0.950826	1.04359	1.03077			1.03649	1.02471	1.0062	1.04673	1.72955	0.988023	1.02762			0.970673	0.973459	0.979296			0.937269	0.951772	0.951569	0.999083	0.980362	0.964974
216		0.937045	0.993223	1.07776	0.93761	0.948592	1.04346	1.03026			1.03196	1.02286	1.0033	1.0454	1.7217	0.989363	1.02937			0.970571	0.973794	0.97834			0.937396	0.951335	0.950923	0.998473	0.97958	0.964723
217		0.934825	0.993562	1.07593	0.934899	0.947648	1.04116	1.02602			1.02741	1.02434	1.00085	1.04501	1.71555	0.990645	1.02969			0.970163	0.973186	0.978278			0.936739	0.951141	0.950683	0.997864	0.980049	0.964638
218		0.933144	0.992473	1.07279	0.932173	0.946764	1.03902	1.02123			1.02304	1.02473	1.00019	1.04283	1.71136	0.99148	1.02878			0.970966	0.973811	0.978191			0.936603	0.950594	0.950913	0.998387	0.979591	0.965503
219		0.932152	0.991561	1.07281	0.929229	0.949227	1.03616	1.02071			1.02507	1.02435	1.00653	1.03986	1.70687	0.991236	1.02729			0.971249	0.972892	0.977945			0.936583	0.950253	0.950727	0.997492	0.979705	0.965217
220		0.930091	0.988493	1.07122	0.926849	0.948473	1.03487	1.02305			1.02006	1.0237	1.01216	1.039	1.69477	0.989521	1.02288			0.970147	0.972649	0.977679			0.936837	0.948853	0.950215	0.998766	0.979966	0.964229
221		0.929812	0.985546	1.06767	0.924564	0.949195	1.03354	1.01902			1.01876	1.02199	1.0125	1.03707	1.7028	0.987709	1.02269			0.971314	0.973176	0.977711			0.936256	0.949128	0.949906	0.998713	0.979542	0.96318
222		0.930501	0.98421	1.0658	0.92197	0.948372	1.03245	1.01746			1.02397	1.02365	1.01281	1.03496	1.697	0.985866	1.0206			0.970772	0.972939	0.978024			0.935513	0.949394	0.949697	0.998244	0.979514	0.964193
223		0.92796	0.982429	1.06406	0.919304	0.946413	1.03389	1.0176			1.02881	1.02382	1.01058	1.03202	1.69174	0.984361	1.01677			0.970116	0.972787	0.979138			0.935879	0.949073	0.949659	0.998354	0.979816	0.964305
224		0.925626	0.981981	1.06225	0.917082	0.949805	1.03819	1.0202			1.02716	1.02214	1.00619	1.03146	1.69202	0.982307	1.01563			0.969812	0.972904	0.978093			0.935853	0.949458	0.949667	0.99734	0.979389	0.963571
225		0.925108	0.980456	1.06071	0.914987	0.951185	1.0383	1.02335			1.02369	1.02238	1.00244	1.03012	1.68364	0.980027	1.0155			0.970311	0.972541	0.977531			0.93546	0.949093	0.949463	0.999661	0.979716	0.964152
226		0.923114	0.97885	1.06018	0.912569	0.949825	1.03854	1.02225			1.02155	1.02135	1.00006	1.02775	1.67929	0.979234	1.01734			0.969908	0.972228	0.977559			0.935124	0.949147	0.948913	0.997088	0.979224	0.964332
227		0.922451	0.979996	1.05854	0.910372	0.95111	1.03642	1.02705			1.02222	1.01807	0.99706	1.02482	1.67112	0.976352	1.01642			0.970155	0.972548	0.977787			0.934069	0.948572	0.949341	0.998206	0.97935	0.963617
228		0.91971	0.978288	1.05608	0.909015	0.947993	1.03535	1.02719			1.02408	1.01474	0.990863	1.02239	1.6675	0.972781	1.01699			0.970055	0.972262	0.976867			0.934166	0.948296	0.949337	0.997429	0.979164	0.964271
229		0.918264	0.978366	1.05482	0.906482	0.945241	1.03325	1.03026			1.02466	1.01276	0.989317	1.02158	1.66079	0.97294	1.01781			0.969678	0.972392	0.977998			0.93414	0.948633	0.949117	0.998067	0.978496	0.963405
230		0.916819	0.977005	1.0589	0.903903	0.945627	1.03114	1.02835			1.02317	1.01019	0.983631	1.01968	1.65612	0.97425	1.01648			0.969456	0.972273	0.977529			0.934259	0.9479	0.949251	0.998041	0.979266	0.962754
231		0.915958	0.975425	1.05487	0.901452	0.946562	1.03141	1.02237			1.01911	1.0123	0.983356	1.01824	1.65541	0.974545	1.0175			0.969847	0.972155	0.977388			0.933507	0.948457	0.948527	0.996901	0.978864	0.963516
232		0.913998	0.974818	1.05202	0.899584	0.944355	1.02988	1.02273			1.0186	1.01126	0.985593	1.01858	1.64914	0.97416	1.01621			0.969314	0.972015	0.977725			0.933485	0.947657	0.948106	0.996121	0.978836	0.964065
233		0.912567	0.97551	1.05142	0.897194	0.941668	1.03002	1.02251			1.01356	1.0092	0.986664	1.01527	1.64336	0.973641	1.01247			0.968906	0.972198	0.977397			0.932941	0.947654	0.948514	0.996195	0.979008	0.963454
234		0.911659	0.974179	1.04985	0.894616	0.940972	1.03052	1.02282			1.00956	1.00623	0.98462	1.01413	1.64377	0.972353	1.01185			0.969494	0.971883	0.977353			0.932988	0.947125	0.948415	0.997414	0.979038	0.963684
235		0.91215	0.972786	1.04699	0.892936	0.940692	1.02955	1.02035			1.00953	1.00453	0.980177	1.01161	1.63635	0.969666	1.00916			0.970184	0.972316	0.977511			0.932304	0.946628	0.947583	0.998112	0.97917	0.962843
236		0.909994	0.97147	1.04996	0.890748	0.940403	1.02685	1.01784			1.00602	1.00366	0.973926	1.01036	1.63147	0.967182	1.00793			0.970601	0.972168	0.976913			0.932266	0.946456	0.947472	0.997601	0.978891	0.962632
237		0.909186	0.969653	1.04646	0.888702	0.939857	1.024	1.01544			1.00473	1.00554	0.968457	1.00887	1.62719	0.965657	1.00645			0.969864	0.972221	0.9772			0.931997	0.946664	0.947366	0.997129	0.979145	0.963516
238		0.907691	0.969556	1.04449	0.887166	0.93896	1.02189	1.01259			1.00923	1.00582	0.967465	1.01043	1.63294	0.965277	1.00167			0.969605	0.972151	0.976634			0.931525	0.945375	0.947613	0.997105	0.979345	0.962832
239		0.906383	0.967052	1.04659	0.8854	0.941223	1.01944	1.0124			1.00734	1.0044	0.971793	1.00619	1.628	0.966045	1.00338			0.969525	0.971814	0.977256			0.931293	0.945183	0.947544	0.997726	0.978502	0.963455
240		0.903954	0.967889	1.04306	0.882923	0.940936	1.01798	1.0115			1.00525	1.00305	0.974226	1.00401	1.61792	0.966592	1.00479			0.96966	0.971699	0.976661			0.93154	0.94562	0.947638	0.997467	0.978523	0.962917
241		0.903188	0.966428	1.04148	0.881178	0.941304	1.01615	1.01496			1.00183	1.00011	0.974541	1.00248	1.61126	0.965674	1.00109			0.969707	0.971802	0.977229			0.931952	0.945417	0.946839	0.998766	0.978489	0.96389
242		0.901417	0.964378	1.0378	0.879784	0.940036	1.0147	1.01996			0.99877	0.999286	0.970986	1.00104	1.61192	0.964769	0.995741			0.969358	0.971697	0.977526			0.931638	0.945854	0.946458	0.99784	0.978211	0.963315
243		0.900674	0.961845	1.03537	0.877447	0.938732	1.01365	1.02054			1.0026	1.00104	0.96731	1.00242	1.6076	0.965875	0.999404			0.969554	0.971293	0.977671			0.931339	0.945484	0.946562	0.99826	0.978573	0.96249
244		0.900519	0.961846	1.0369	0.875687	0.937848	1.01221	1.01808			1.004	1.00367	0.963728	0.999525	1.60197	0.965417	0.998247			0.969468	0.971092	0.97723			0.931874	0.945701	0.946547	0.997528	0.977251	0.961392
245		0.899415	0.961079	1.03608	0.873166	0.935847	1.01186	1.01584			0.999923	1.00184	0.959683	0.997949	1.59992	0.963441	0.993991			0.969109	0.97107	0.977636			0.930978	0.945003	0.94662	0.997311	0.97788	0.963392
246		0.897321	0.95961	1.03357	0.870718	0.935989	1.00909	1.01376			0.993592	0.999727	0.956293	0.998496	1.59304	0.964177	0.993931			0.96945	0.971128	0.977576			0.930964	0.945019	0.946538	0.997113	0.977093	0.963504
247		0.896067	0.959197	1.03162	0.869042	0.939733	1.00828	1.01118			0.990619	0.997992	0.951858	0.997249	1.59283	0.961475	0.993912			0.969771	0.971615	0.977352			0.930681	0.944437	0.946553	0.997495	0.977366	0.962052
248		0.894872	0.957772	1.0337	0.867259	0.939115	1.00738	1.00784			0.986569	0.99971	0.956771	0.99455	1.59066	0.962611	0.994165			0.969039	0.971871	0.977406			0.930813	0.944135	0.946596	0.997541	0.977509	0.962264
249		0.893646	0.956049	1.02855	0.865206	0.93738	1.00599	1.01115			0.982741	0.998293	0.951679	0.992762	1.58166	0.963821	0.993661			0.96923	0.971268	0.977319			0.930512	0.943569	0.946262	0.997731	0.97701	0.960897
250		0.891503	0.955156	1.02798	0.863126	0.938174	1.00553	1.01051			0.986722	0.99485	0.951049	0.990656	1.58041	0.962064	0.992769			0.969479	0.971906	0.976795			0.930862	0.944121	0.946454	0.998175	0.977014	0.961567
251		0.892229	0.954721	1.02503	0.861699	0.936532	1.00495	1.00695			0.982634	0.99551	0.953733	0.990013	1.57842	0.959975	0.987296			0.968472	0.971213	0.97719			0.930354	0.944029	0.946022	0.998277	0.976078	0.961316
252		0.892924	0.953878	1.02579	0.859449	0.944251	1.0047	1.01172			1.01121	1.00241	0.963361	1.00625	1.57888	0.957536	0.991751			0.969159	0.971245	0.976837			0.931282	0.944874	0.946133	0.997814	0.977162	0.962224
253		0.899906	0.964953	1.02253	0.858307	1.00096	1.0056	1.0581			1.08945	1.09241	0.994304	1.03387	1.57352	0.980876	1.01682			0.969368	0.971554	0.978305			0.9507	0.948271	0.946067	0.997512	0.977532	0.964263
254		0.948457	1.0193	1.02159	0.859757	1.09497	1.0187	1.13241			1.1817	1.25717	1.0417	1.08541	1.57509	1.01943	1.06016			0.970686	0.971937	0.98468			0.99235	0.952912	0.945967	0.997312	0.977486	0.966778
255		1.06638	1.12107	1.02487	0.865709	1.19456	1.04135	1.22059			1.25977	1.43231	1.1002	1.16314	1.57577	1.07202	1.10647			0.975088	0.972377	0.993969			1.04197	0.958629	0.945843	0.998628	0.980053	0.970267
256		1.24859	1.24825	1.02159	0.872741	1.28527	1.0675	1.31624			1.32234	1.56459	1.17599	1.24833	1.58298	1.12047	1.14413			0.982273	0.973463	1.00432			1.09192	0.965562	0.945914	1.0453	0.987896	0.973568
257		1.41545	1.36072	1.02087	0.881418	1.35384	1.09108	1.42198			1.37139	1.64492	1.25325	1.30588	1.59476	1.16299	1.17275			0.993127	0.975383	1.01406			1.13727	0.975284	0.946082	1.14388	1.00249	0.974729
258		1.52424	1.44487	1.01722	0.902303	1.40047	1.11018	1.49105			1.4181	1.70122	1.32121	1.34302	1.60674	1.19055	1.19379			1.00581	0.979164	1.02331			1.17468	0.992152	0.945812	1.24021	1.02256	0.981084
259		1.57924	1.49651	1.01516	0.943848	1.42941	1.13085	1.53499			1.44308	1.73015	1.37723	1.36352	1.62045	1.20772	1.20704			1.01995	0.983844	1.03049			1.20398	1.01899	0.94597	1.30057	1.04734	0.989733
260		1.60446	1.52764	1.01684	1.00444	1.44728	1.14399	1.56479			1.46596	1.74104	1.41748	1.3705	1.6316	1.22905	1.21757			1.0341	0.990464	1.03668			1.22665	1.05667	0.94528	1.33383	1.07239	1.00464
261		1.60964	1.54646	1.01642	1.06681	1.45874	1.15519	1.57925			1.47714	1.74326	1.4449	1.36999	1.64029	1.23657	1.22439			1.04756	0.997629	1.04176			1.24347	1.10204	0.945001	1.3467	1.10251	1.02744
262		1.60608	1.56234	1.01683	1.11385	1.46677	1.16169	1.58542			1.48767	1.74884	1.46927	1.36615	1.64979	1.24584	1.22888			1.05821	1.00633	1.04609			1.25466	1.1485	0.944562	1.35391	1.13195	1.06066
263		1.59328	1.56686	1.01312	1.14718	1.47877	1.1671	1.59593			1.49147	1.74949	1.47862	1.36124	1.65636	1.25311	1.23209			1.06785	1.01557	1.04966			1.26151	1.18984	0.944472	1.3551	1.15606	1.10044
264		1.58365	1.57102	1.01518	1.16874	1.48018	1.17404	1.59239			1.48758	1.74297	1.4799	1.35239	1.66321	1.25415	1.23487			1.07612	1.02299	1.05102			1.26607	1.22628	0.945047	1.35535	1.17926	1.14158
265		1.5711	1.57179	1.0157	1.18231	1.47965	1.17565	1.58574			1.47842	1.73755	1.48086	1.34818	1.6675	1.25292	1.23768			1.08133	1.03033	1.05334			1.26879	1.25221	0.948971	1.35374	1.1998	1.17923
266		1.55841	1.57289	1.01365	1.19062	1.47818	1.17582	1.58032			1.48519	1.73522	1.47956	1.33884	1.67227	1.25164	1.23925			1.08619	1.0372	1.05565			1.26855	1.27611	0.971329	1.34984	1.21529	1.20795
267		1.5504	1.57518	1.01533	1.19783	1.47539	1.17874	1.57307			1.47648	1.72728	1.48328	1.3331	1.67033	1.24953	1.23865			1.09168	1.04294	1.05551			1.26771	1.29049	1.0077	1.34832	1.2307	1.22952
268		1.54505	1.58064	1.04774	1.20381	1.47602	1.17994	1.57033			1.47268	1.71665	1.4857	1.32412	1.67277	1.26351	1.24175			1.09467	1.04933	1.05637			1.26689	1.30192	1.05107	1.34688	1.24391	1.24381
269		1.54317	1.59288	1.12076	1.20778	1.47584	1.17893	1.56453			1.47857	1.70631	1.48453	1.3184	1.67374	1.27072	1.23843			1.09734	1.05438	1.05666			1.26359	1.30753	1.09506	1.34359	1.25268	1.25217
270		1.54406	1.60215	1.22446	1.2099	1.47118	1.17896	1.57344			1.47493	1.69579	1.47983	1.3114	1.67322	1.26979	1.23787			1.09857	1.05734	1.05653			1.26005	1.31435	1.13563	1.34111	1.26165	1.25892
271		1.54622	1.61026	1.32927	1.21213	1.46915	1.17974	1.57957			1.47045	1.69324	1.48694	1.31192	1.67457	1.26962	1.23682			1.1005	1.06059	1.05703			1.25704	1.31656	1.17127	1.3362	1.26839	1.26258
272		1.54882	1.61523	1.41249	1.2136	1.46324	1.17746	1.57299			1.4759	1.68478	1.48673	1.31547	1.67365	1.27053	1.23377			1.10079	1.06226	1.05585			1.25426	1.31811	1.19952	1.33331	1.27316	1.26309
273		1.55344	1.61682	1.47072	1.21462	1.45872	1.17715	1.56411			1.47212	1.68001	1.48079	1.33147	1.67516	1.27044	1.23479			1.10006	1.06518	1.0551			1.24975	1.31824	1.2229	1.33046	1.277	1.26562
274		1.55604	1.61772	1.50996	1.2151	1.45775	1.17595	1.55366			1.46634	1.67376	1.47457	1.36506	1.67432	1.27067	1.23581			1.09984	1.06523	1.05398			1.2438	1.31396	1.24123	1.32868	1.27817	1.26487
275		1.55983	1.61111	1.52873	1.21498	1.45435	1.17989	1.55307			1.46426	1.66395	1.46601	1.38674	1.67121	1.26975	1.23549			1.09835	1.06658	1.05252			1.23702	1.31159	1.25562	1.32485	1.27841	1.26214
276		1.56151	1.60249	1.54076	1.21664	1.45624	1.18528	1.55239			1.45782	1.65389	1.45712	1.3912	1.67269	1.27035	1.23539			1.09558	1.06673	1.05156			1.23022	1.3059	1.26545	1.32203	1.27709	1.25935
277		1.56241	1.59277	1.55014	1.21746	1.45039	1.18693	1.54543			1.45142	1.64702	1.46003	1.39186	1.67083	1.26956	1.23591			1.09452	1.06671	1.04967			1.22364	1.29981	1.27211	1.31896	1.27672	1.25797
278		1.55692	1.58531	1.55292	1.22364	1.445	1.18572	1.53686			1.44005	1.63698	1.45169	1.39031	1.66933	1.2738	0.643163			1.09103	1.0664	1.04719			1.21634	1.29227	1.27703	1.31312	1.27397	1.25438
279		1.54542	1.5731	1.55347	1.22491	1.43821	1.18344	1.52846			1.42654	1.62917	1.44233	1.38267	1.66918	1.27394	0.734972			1.08725	1.06569	1.04571			1.21017	1.28217	1.27922	1.30896	1.2699	1.24846
280		1.53771	1.56397	1.55232	1.22587	1.43129	1.18054	1.519			1.41537	1.61958	1.43106	1.37526	1.67329	1.27482	0.798734			1.08427	1.06563	1.04335			1.20232	1.27282	1.28128	1.30274	1.26505	1.2471
281		1.52693	1.55472	1.55145	1.22574	1.41974	1.17797	1.50748			1.41017	1.60232	1.43336	1.36888	1.66995	1.27807	0.831355			1.08142	1.06375	1.041			1.19529	1.26397	1.27934	1.2979	1.25995	1.24033
282		1.51645	1.54632	1.54618	1.22467	1.41414	1.17502	1.49725			1.39732	1.58442	1.43008	1.36203	1.66414	1.27798	0.834305			1.07856	1.0627	1.03815			1.1885	1.2559	1.27793	1.29267	1.25405	1.23431
283		1.50609	1.53647	1.5458	1.22276	1.40961	1.17218	1.48015			1.38465	1.57262	1.42689	1.35247	1.661	1.28303	0.830812			1.07556	1.06031	1.03721			1.18203	1.24739	1.27562	1.28625	1.24883	1.22605
284		1.49728	1.52961	1.54218	1.22147	1.40085	1.17074	1.46457			1.37577	1.55578	1.41674	1.34719	1.65905	1.29231	0.8287			1.07197	1.05665	1.0348			1.17556	1.2401	1.27216	1.28109	1.24306	1.22023
285		1.48446	1.51938	1.54003	1.21886	1.38951	1.16821	1.45496			1.37364	1.54069	1.40493	1.33739	1.65513	1.29616	0.83217			1.06939	1.05289	1.03326			1.16902	1.23209	1.26874	1.27581	1.23639	1.21283
286		1.47446	1.51233	1.53556	1.21531	1.38707	1.16469	1.4444			1.35472	1.52996	1.39376	1.33014	1.6546	1.29578	0.830919			1.06642	1.0498	1.03158			1.1622	1.22415	1.2656	1.2692	1.22961	1.20445
287		1.46292	1.49741	1.5296	1.21308	1.37417	1.1609	1.43422			1.34456	1.51541	1.38318	1.32084	1.65299	1.28667	0.829035			1.06399	1.04694	1.02986			1.15621	1.2169	1.26068	1.2621	1.22291	1.19771
288		1.45276	1.49086	1.52739	1.21099	1.36707	1.15657	1.43663			1.33611	1.49781	1.37075	1.314	1.6493	1.28411	0.827106			1.06072	1.04316	1.028			1.14911	1.2094	1.25583	1.25674	1.21619	1.18813
289		1.4409	1.47919	1.52345	1.20716	1.35868	1.14989	1.43396			1.32323	1.48039	1.36137	1.30621	1.64399	1.27408	0.824688			1.05844	1.04109	1.02586			1.14378	1.20107	1.25106	1.25009	1.21023	1.18222
290		1.43055	1.46998	1.52108	1.19722	1.34977	1.14632	1.42443			1.31636	1.46622	1.3558	1.29793	1.63987	1.27434	0.822756			1.05649	1.03862	1.02488			1.138	1.19474	1.24646	1.2438	1.2041	1.17604
291		1.41985	1.46036	1.5223	1.19977	1.33945	1.14129	1.41136			1.30652	1.45944	1.3453	1.28866	1.63384	1.27306	0.820397			1.05294	1.03643	1.02342			1.13256	1.18751	1.23836	1.23752	1.19883	1.16881
292		1.40706	1.45626	1.51893	1.19564	1.33044	1.13753	1.39702			1.29546	1.44497	1.33976	1.2803	1.6338	1.2664	0.817662			1.05092	1.03354	1.02245			1.12718	1.18132	1.23114	1.23262	1.1917	1.16318
293		1.39841	1.44525	1.51844	1.19135	1.32069	1.13344	1.38347			1.28524	1.4306	1.32617	1.27564	1.63018	1.26391	0.816236			1.04934	1.03153	1.02086			1.12149	1.17479	1.22432	1.22396	1.18704	1.15641
294		1.38648	1.43687	1.51809	1.18725	1.3127	1.1306	1.36956			1.2808	1.41519	1.31595	1.26702	1.62856	1.25811	0.814823			1.04641	1.02917	1.02001			1.11647	1.16919	1.21693	1.21814	1.18182	1.14967
295		1.37418	1.42559	1.52346	1.18251	1.31404	1.12717	1.35838			1.26937	1.3999	1.30395	1.25946	1.62567	1.25126	0.811411			1.04449	1.02742	1.01799			1.11091	1.16312	1.20997	1.21098	1.1757	1.14421
296		1.36014	1.41644	1.53047	1.17735	1.3074	1.12374	1.35445			1.2709	1.39611	1.29209	1.25286	1.61728	1.24235	0.811479			1.04224	1.02563	1.0174			1.1058	1.15653	1.20308	1.20424	1.17176	1.13761
297		1.34964	1.40594	1.53504	1.17432	1.29934	1.12289	1.34112			1.2748	1.38737	1.28089	1.24517	1.6175	1.23883	0.809995			1.03985	1.02282	1.0161			1.10089	1.15129	1.19666	1.19757	1.16711	1.13212
298		1.33775	1.39755	1.54146	1.1664	1.28988	1.12343	1.32924			1.26747	1.37334	1.2773	1.2373	1.61367	1.2289	0.808036			1.03808	1.02102	1.01497			1.09625	1.14582	1.19042	1.19302	1.16173	1.12694
299		1.32759	1.38903	1.55187	1.16451	1.28117	1.12169	1.32138			1.25827	1.36245	1.26714	1.22984	1.61172	1.22578	0.805757			1.03583	1.01925	1.01516			1.09218	1.1412	1.18421	1.18788	1.15866	1.12222
300		1.31619	1.38074	1.56029	1.15687	1.27158	1.11991	1.31897			1.25233	1.3494	1.25961	1.22293	1.60579	1.21704	0.803732			1.03475	1.01746	1.01395			1.0883	1.13575	1.1773	1.18145	1.15214	1.11675
301
302
303
304
305
306
307
308
309
310
311
312
313
314
315
316
317
318
319
320
321
322
323
324
325
326
327
328
329
330
331
332
333
334
335
336
337
338
339
340
341
342
343
344
345
346
347
348
349
350
351
352
353
354
355
356
357
358
359
360
361
362
363
364
365
366
367
368
369
370
371
372
373
374
375
376
377
378
379
380
381
382
383
384
385
386
387
388
389
390
391
392
393
394
395
396
397
398
399
400
401
402
403
404
405
406
407
408
409
410
411
412
413
414
415
416
417
418
419
420
421
422
423
424
425
426
427
428
429
430
431
432
433
434
435
436
437
438
439
440
441
442
443
444
445
446
447
448
449
450
451
452
453
454
455
456
457
458
459
460
461
462
463
464
465
466
467
468
469
470
471
472
473
474
475
476
477
478
479
480
481
482
483
484
485
486
487
488
489
490
491
492
493
494
495
496
497
498
499
500
501
502
503
504
505
506
507
508

## Sheet: Fig 1C
Stretch
Peak/Sustained								P50
PIEZO1			A2094W					PIEZO1			A2094W
CTL	YODA1		CTL	YODA1				CTL	YODA1		CTL	YODA1
2.66671	1		1.8855	1.40482				-29.63	-13.79		-31.81	-18.06
2.10167	1.65817		3.18755	1.20992				-15.16	-9.31		-28.54	-12.68
7.51213	1.11769		9.61318	1.2233				-40.77	-16.17		-39.73	-6.983
3.0154	1.89938		5.65247	1.15665				-13.69	-21.56		-35.24	-19.94
2.90726	1		3.8689	1.21855				-15.33	-16.41		-35.64	-16.14
2.52883	2.07422		21.7575	1.1762				-17.01	-14.96		-27.85	-22.95
2.30612	1.0117		7.01258	1.11213				-27.91	-33.38		-13.52	-27.34
3.63808	2.94501		1.83775	1.08015				-25.13	-10.17		-30.22	-19.7
7.49836	1.0242		12.1566	1.08025				-25.01	-18.96		-35.62	-6.603
1.1898	1.03292		16.4816	1.2932				-31.39	-21.81		-15.75	-12.21
4.08245	1.05881							-30.23	-13.2		-28.23	-18.81
1.74345	1.65077							-36.56	-9.081
3.10398	1.21687							-38.22	-21.04
12.0088	1.03464							-19.43
	1
Normalized current (I/Imax)
Pressure [mmHg]	PIEZO1 - CTL																Pressure [mmHg]	A2094W - CTL
0	0	0	0	0	0	0	0	0	0	0	0	0	0	0			0	0	0	0	0	0	0	0	0	0	0
-5	0.00286897	0.0343915	0.104557	0.0312914	0.0277119	0.0239038	0.017907	0.0671552	0.0399367	0.00521687	0.00563366	0.00766376	0.00847561	0.00640801			-5	0	0.226335	0.144982	0.0962009	0.0751345	0.0728942	0.0811684	0.0829098	0	0.108631
-10	0.00453793	0.200529	0.0832911	0.151656	0.160169	0.0742574	0.0166047	0.163793	0.0968354	0.00269277	0.0884158	0.00858079	0.00717988	0.0538173			-10	0	0	0.216596	0.130767	0.193723	0.0938091	0.0562233	0.127141	0	0.0681297
-15	0.00315862	0.527513	0.106329	0.649007	0.495763	0.421499	0.163721	0.273276	0.232911	0.00377108	0.240594	0.00924672	0.00772866	0.260325			-15	0.333939	0.216287	0.237771	0.100118	0.104287	0.165145	0.118708	0.2597	0	0.117253
-20	0.000668966	0.730159	0.241266	0.938742	0.791525	0.661952	0.34186	0.425862	0.41962	0.225301	0.372277	0.0867904	0.0103811	0.55194			-20	0.451127	0.19075	0.269702	0.110885	0.129775	0.318558	0.138591	0.241115	0	0.0815204
-25	0.269655	1	0.213165	0.993377	0.932203	0.909477	0.569767	0.489655	0.503797	0.421687	0.409901	0.2631	0.00731707	0.806008			-25	0.472124	0.291882	0.427972	0.17819	0.149661	0.339878	0.157214	0.245873	0.218136	0.170124
-30	0.557931	0.915344	0.341772	0.895695	1	0.954738	0.648837	0.62069	0.598734	0.608434	0.458416	0.406114	0.224085	0.87985			-30	0.622336	0.349468	0.210244	0.165483	0.152838	0.527511	0.221838	0.404015	0.234754	0.280696
-35	0.772414	0.941799	0.321519	1	0.802542	1	0.709302	0.831034	0.85443	0.572892	0.654455	0.49345	0.439024	0.993742			-35	0.830272	0.364149	0.39321	0.150059	0.243487	0.60527	0.280345	0.472006	0.567822	0.31162
-40	0.896552	0.62963	0.38481	0.902318	0.881356	0.87553	0.783721	0.723276	0.835443	0.644578	0.545545	0.545852	0.685976	1			-40	0.721297	0.499451	0.499135	0.192203	0.304552	0.584976	0.417041	0.540804	0.717246	0.339359
-45	0.931034	0.677249	0.443038	0.816225	0.720339	0.995757	0.688372	0.809483	0.816456	0.722892	0.79802	0.689956	0.681402	0.772215			-45	0.673813	0.527183	0.683252	0.163978	0.235407	0.708208	0.405853	0.481247	0.525836	0.408806
-50	1	0.772487	0.663291	0.913907	0.711864	0.824611	0.632558	0.931034	0.936709	0.89759	1	0.790393	0.76372	0.846058			-50	0.883715	0.464781	0.57827	0.317112	0.32746	0.718783	0.547133	0.711664	0.887389	0.414048
-55	0.834483	0.814815	0.946835	0.887417	0.682203	0.932107	1	0.956897	1	0.951807	0.90495	0.855895	0.839939	0.755945			-55	0.746545	1	0.598624	0.308098	0.470512	0.685984	0.622086	0.567264	1	0.429065
-60	0.868966	0.724868	1	0.683775	0.621186	0.80198	0.995349	1	0.993671	1	0.911881	1	1	0.777222			-60	0.733522	0.996007	0.756577	0.360464	0.498452	0.666618	0.759586	0.771977	0.68771	0.518545
																	-65	0.923521	0.848611	0.943727	0.530689	0.932547	0.605954	0.808708	0.996262	0.7396	0.668631
																	-70	0.794336	0.938113	0.830512	0.479154	0.952783	0.72545	0.938104	0.776723	0.752737	0.672145
Pressure [mmHg]	PIEZO1 - Yoda1																-75	0.789053	0.559757		1	0.770549	1	1	1	0.899285	1
0	0	0	0	0	0	0	0	0	0	0	0	0	0				-80	1	0.697496	1		1	0.807678	0.915293		0.843089
-5	0.0225575	0.198795	0.051049	0.0802139	0.0104981	0.0142386	0.00942857	0.0871287	0.0133721	-0.00239084	0.265487	0.333824	0.0581651
-10	0.198851	0.566265	0.061655	0.280749	0.283525	0.0153807	0.085	0.589109	0.101495	0.208895	0.447788	0.622059	0.104587
-15	0.652299	0.875502	0.339161	0.483422	0.509579	0.510152	0.173571	0.777228	0.290698	0.342318	0.733628	0.75	0.205505				Pressure [mmHg]	A2094W - Yoda1
-20	0.83046	0.903614	0.89627	0.572193	0.634738	1	0.249286	0.866337	0.619601	0.463612	1	0.875	0.455963				0	0	0	0	0	0	0	0	0	0	0
-25	0.928161	0.959839	1	0.534225	0.768838	0.977157	0.352857	0.866337	0.73588	0.584906	0.769027	0.941176	0.706422				-5	0.0680782	0.0920845	0.149981	0.0100383	0.109088	0.292287	0	0	0	0.315811
-30	0.977011	1	0.90676	0.59893	0.908046	0.956853	0.435	1	0.920266	0.746631	0.593805	0.808824	0.829358				-10	0.104388	0.208443	0.432172	0.0643523	0.183543	0.217478	0	0	0	0.38751
-35	0.893678	0.947791	0.847319	0.743316	1	0.956853	0.513571	0.99505	1	0.822102	0.850442	0.919118	1				-15	0.259721	0.28311	0.588502	0.130005	0.323154	0.264683	0.117136	0	0	0.301013
-40	0.95977	0.855422	0.736597	0.860963	0.989783	0.845178	0.627857	0.891089	0.903654	0.894879	0.735398	0.941176	0.93578				-20	0.369393	0.326095	0.74062	0.189788	0.39115	0.342627	0.148436	0.221186	0.116917	0.386391
-45	0.988506	0.823293	0.601399	0.855615	0.997446	0.664975	0.712143	0.831683	0.820598	0.954178	0.592035	0.919118	0.93578				-25	0.542368	0.406284	0.720684	0.228653	0.593017	0.66618	0.361489	0.384019	0.556845	0.524649
-50	0.985632	0.839357	0.575758	0.973262	0.96424	0.604061	0.821429	0.881188	0.822259	0.997305	0.879646	0.926471	0.814679				-30	0.471755	0.549738	0.787968	0.383549	0.653644	0.620591	0.528001	0.554515	0.763415	0.67025
-55	1	0.738956	0.575758	1	0.821201	0.555838	0.885714	0.846535	0.543189	1	0.784071	1	0.806422				-35	0.435248	0.705896	0.818153	0.500373	0.561609	0.719626	0.576168	0.669593	0.81103	0.684832
-60	0.985632	0.646586	0.536131	0.914439	0.908046	0.588832	1	0.80198	0.546512	0.897574	0.730088	0.904412	0.740367				-40	0.649552	0.623829	0.874803	0.574611	0.73506	0.876767	0.745127	0.85656	0.83437	0.734526
																	-45	0.667871	0.672385	0.932084	0.582332	0.83424	0.841121	0.891775	0.832029	0.864259	0.819948
																	-50	0.816774	0.732105	0.88105	0.682798	0.810619	0.885621	0.841905	0.80123	0.879786	0.854795
																	-55	0.844954	0.704925	0.920326	0.772332	0.880097	0.904974	0.852816	0.955431	0.904542	0.848319
																	-60	0.983239	0.849793	0.988733	0.649585	0.902108	0.942706	0.83638	0.937624	0.998635	0.932684
																	-65	1	0.879653	0.897792	0.839689	0.883862	0.939879	0.927935	0.959541	0.967203	0.957267
																	-70	0.976902	0.890985	0.885262	1	0.876814	0.935011	0.921804	0.949515	1	0.913961
																	-75	0.96451	0.902823	0.967814	0.954974	1	1	0.888114	1	0.996561	1
																	-80	0.741295	1	1	0.984767	0.991633	0.946669	1	0.958455	0.944444	0.867175

## Sheet: Fig 1D
Poking
Tau Inactivation								Threshold
PIEZO1			A2094W					PIEZO1			A2094W
CTL	YODA1		CTL	YODA1				CTL	YODA1		CTL	YODA1
16.4	56.6		7.19	5.44				4.8	3.2		4.32	3.6
16.5	40.5		10.56	7.29				1.6	0.8		2.88	3.6
15.3	48.4		5.77	6.52				3.2	0.8		5.04	2.16
26.4	87.5		4.1	5.7				4.8	0.8		5.04	2.88
13	52.6		4.59	5.06				4.8	3.2		5.04	3.6
17.5	33.3		2.73	11.35				4	3.2		3.6	2.16
11.9	18.2		3.44	8.01				6.4	4.8		6.48	4.32
11.7	61.7		9.8	8.68				5.6	4		5.76	2.88
12.4	14.5		8.07	9.58				2.4	3.2		5.76	5.04
14.5	34.4		10.54	7.27				4	2.4		2.88	3.6
17.9	14.3		6.14	14.65				3.2	2.4		6.48	2.88
23.2	31		10.41	9.98				4	4.8		5.76	5.04
12.4			3.71	6.66				4			5.04	5.76
14			4.47	11.9				4			4.32	5.04
			3.92	3.78							5.04	5.76
			10.29	9.96							5.04	2.88
			5.33	7.77							4.32	3.6
			4.01	5.86							4.32	4.32
				9.29								4.32
				11.36								3.6
Displacement response
Displacement [µm]	PIEZO1 - CTL																Displacement [µm]	A2094W - CTL
0	0	0	0	0	0	0	0	0	0	0	0	0	0	0			0	0	0	0	0	0	0	0	0	0	0	0	0	0	0	0	0	0	0
0.8	0	0	0	0	0	0	0	0	0	0	0	0	0	0			0.8	0	0	0	0	0	0	0	0	0	0	0	0	0	0	0	0	0	0
1.6	0	0.0182	0	0	0	0	0	0	0	0	0	0	0	0			1.6	0	0	0	0	0	0	0	0	0	0	0	0	0	0	0	0	0	0
2.4	0	0.121	0	0	0	0	0	0	0.0125	0	0.0117	0	0	0			2.4	0	0	0	0	0	0	0	0	0	0	0	0	0	0	0	0	0	0
3.2	0	0.135	0.0207	0.0126	0	0	0	0	0.0215	0	0.00939	0	0	0			3.2	0	0.0125	0	0	0	0	0	0	0	0.0133	0	0	0	0	0	0	0	0
4	0	0.396	0.0603	0.011	0	0.0496	0	0	0.159	0.0187	0.0159	0.057	0.0236	0.0129			4	0	0.187	0	0	0	0.0104	0	0	0	0.0552	0	0	0	0	0	0	0	0
4.8	0.0164	0.707	0.343	0.00901	0.0261	0.163	0	0	0.544	0.126	0.0888	0.186	0.0383	0.0749			4.8	0.0233	0.583	0	0	0	0.0255	0	0	0	0.158	0	0	0	0.0373	0	0	0.0265	0.0357
5.6	0.0966	0.982	0.511	0.0652	0.0664	0.411	0	0.0619	0.603	0.149	0.147	0.463	0.475	0.213			5.6	0.293	0.886	0.0738	0.00985	0.00983	0.213	0	0	0	0.381	0	0	0.0606	0.144	0.0174	0.0916	0.0555	0.161
6.4	0.219	1.5	1.05	0.15	0.402	0.737	0.0338	0.187	0.85	0.49	0.262	0.652	0.562	0.382			6.4	0.671	1.25	0.345	0.0222	0.0584	0.618	0	0.0154	0.0365	0.65	0	0.155	0.113	0.329	0.124	0.468	0.174	0.48
7.2	0.377	1.8	1.1	0.28	0.681	1.05	0.107	0.496	1.78	0.577	0.348	1.1	0.744	0.627			7.2	1.03	1.48	0.826	0.33	0.17	0.985	0.022	0.0514	0.0984	0.861	0.023	0.343	0.294	0.525	0.267	0.785	0.353	0.885
8	0.685	2.06	1.44	0.505	0.519	1.2	0.186	0.681	1.89	0.814	0.511	1.36	1.22	0.95			8	1.41	1.74	1.44	0.939	0.548	1.34	0.079	0.23	0.197	1.12	0.0888	0.432	0.545	0.748	0.351	1.14	0.601	1.13
8.8	0.915	2.1	1.7	0.62	1.64	1.7	0.281	1.01	2.81	1.01	0.755	1.52	1.63	1.22			8.8	1.66	2.12	1.93	1.28	0.945	1.49	0.441	0.47	0.336	1.26	0.25	0.472	0.551	1	0.579	1.32	0.678	1.62
9.6	1.15	2.44	2.2	0.958	2.2	2.31	0.491	1.57	3.25	1.27	0.801	1.56	1.65	1.62			9.6	1.77		2.81	1.69	1.07			0.502	0.566	1.33	0.455	0.466	1.22	1.06	0.547	1.46	0.633	1.71
Displacement [µm]	PIEZO1 - Yoda1																Displacement [µm]	A2094W - Yoda1
0	0	0	0	0	0	0	0	0	0	0	0						0	0	0	0	0	0	0	0	0	0	0	0	0	0	0	0	0	0	0	0	0
0.8	0	0.0158	0.0256	0	0	0	0	0	0	0	0						0.8	0	0	0	0	0	0	0	0	0	0	0	0	0	0	0	0	0	0	0	0
1.6	0	0.0493	0.0968	0	0	0	0	0	0	0	0						1.6	0	0	0	0	0	0	0	0	0	0	0	0	0	0	0	0	0	0	0	0
2.4	0	0.272	0.194	0	0	0	0	0	0.0189	0.0415	0						2.4	0	0	0.0177	0	0	0.0163	0	0	0	0	0	0	0	0	0	0	0	0	0	0
3.2	0.0182	0.596	0.34	0.0192	0.0189	0	0	0.0197	0.02	0.309	0.0137						3.2	0	0	0.191	0.0631	0	0.105	0	0.0161	0	0	0.0129	0	0	0	0	0.0281	0	0	0	0
4	0.0407	0.99	0.414	0.074	0.103	0	0.061	0.0856	0.0711	0.782	0.0217						4	0.0477	0.0356	0.49	0.264	0.0151	0.367	0	0.0446	0	0.0705	0.101	0	0	0	0	0.203	0.0605	0	0	0.049
4.8	0.119	1.43	0.567	0.371	0.901	0.0931	0.192	0.444	0.305	1.23	0.00943						4.8	0.27	0.134	0.921	0.507	0.125	0.727	0.0174	0.485	0	0.0995	0.241	0	0	0	0	0.656	0.39	0.0176	0.0436	0.166
5.6	0.335	1.73	0.633	1.04	1.13	0.396	0.453	0.558	0.58	1.59	0.31						5.6	0.523	0.39	1.19	0.675	0.543	0.954	0.137	0.875	0.149	0.205	0.608	0.0424	0	0.0313	0	2.12	0.333	0.102	0.116	0.35
6.4	0.566	1.86	0.803	1.71	1.47	0.724	0.791	0.841	0.782	1.82	0.758						6.4	0.807	0.879	1.56	0.984	0.673	1.46	0.678	1.08	0.46	0.229	0.748	0.18	0.0314	0.409	0.0754	2.65	0.873	0.261	0.231	0.517
7.2	0.746	2.07	0.923	2.47	1.84	0.978	1.02	2.01	1.04	1.9	1.03						7.2	1.04	1.45	1.83	1.22	1.04	1.68	0.944	1.28	1.09	0.244	0.99	0.433	0.227	1.1	0.238	2.69	0.864	0.525	0.633	0.553
8	0.973	2.36	0.999	2.86	2.34	1.69	1.29	2.1	1.31	2.12	1.43						8	1.16	1.89	2.05	1.33	1.36	1.87	1.16	1.31	1.7	0.523	1.18	0.758	0.496	1.32	0.374	2.53	1.26	0.828	1.11	0.636
8.8	1.24	2.7	1.16	3.46	3.78	2.1	1.45	2.98	1.88	2.18	1.64						8.8	1.23	2.23			1.96	2.07	1.42		2.58	0.652	1.21	1.09	0.763	1.63	1.44	3.12	1.47	1.06	1.25	0.705
9.6	1.72	3.15	1.19	4.33	3.81	2.53	1.65	3.43	2.23	2.61	1.92						9.6	1.35	2.39			2.15	2.23	1.65		3.69	1.38	1.31	1.5	1.6	1.78	1.64	2.68	1.58	1.16	1.49	0.762

## Sheet: Fig 2C
	Residue	Curved	Flat
	ALA1326	0	6.25
	SER1330	11.1111	0
	HIS1334	5.55556	0
	GLU1338	5.55556	0
	MET1530	0	6.25
	VAL1533	0	6.25
	GLU1688	5.55556	6.25
	LEU1689	27.7778	18.75
	TYR1692	16.6667	37.5
	PHE1693	11.1111	25
	ILE1696	33.3333	0
	VAL1712	5.55556	12.5
	LEU1713	11.1111	0
	PHE1715	0	43.75
	LEU1716	27.7778	25
	ALA1718	0	12.5
	MET1719	5.55556	18.75
	LEU1720	0	6.25
	ILE1722	0	25
	PRO1723	5.55556	0
	PRO1725	0	18.75
	PHE1962	5.55556	0
	HIS1967	11.1111	0
	LYS1969	5.55556	0
	ARG1971	11.1111	0
	ALA1973	5.55556	0
	GLN2050	0	12.5
	LEU2053	0	18.75
	ILE2059	11.1111	0
	PHE2084	11.1111	0
	CYS2087	11.1111	18.75
	ILE2088	11.1111	18.75
	PHE2090	0	25
	ALA2091	16.6667	43.75
	LEU2092	0	6.25
	ILE2097	0	12.5
	ARG2098	5.55556	18.75
	TYR2101	5.55556	0
	THR2103	5.55556	0

## Sheet: Fig  3A
		PIEZO1																		PIEZO1 A2094W																		PIEZO1 V1714A_F1715A
		1nM Yoda2				100nM Yoda2				1µM Yoda2				10µM Yoda2						100nM Yoda2				1µM Yoda2				10µM Yoda2				100µM Yoda2						1nM Yoda2				100nM Yoda2				1µM Yoda2
	Time [s]	Mean F/F0	s.e.m	N		Mean F/F0	s.e.m	N		Mean F/F0	s.e.m	N		Mean F/F0	s.e.m	N			Time [s]	Mean F/F0	s.e.m	N		Mean F/F0	s.e.m	N		Mean F/F0	s.e.m	N		Mean F/F0	s.e.m	N				Mean F/F0	s.e.m	N		Mean F/F0	s.e.m	N		Mean F/F0	s.e.m	N
	2	1.00469	0.000393637	205		1.01045	0.000998801	281		0.99742	0.00185187	231		1.00093	0.000744854	421			2	1.00325	0.00070708	586		0.994353	0.00389679	275		1.00384	0.00040105	562		1.00352	0.000497576	249				0.999011	0.000537599	180		1.00097	0.0012273	358		1.03591	0.00229161	222
	4	1.00349	0.000304172	205		1.00842	0.000859161	281		0.996043	0.0018876	231		0.999321	0.000701863	421			4	1.00361	0.00060922	586		0.9974	0.00429082	275		1.00246	0.00040355	562		1.00172	0.000446969	249				0.998322	0.000470987	180		1.00199	0.00107963	358		1.03005	0.00198173	222
	6	1.00364	0.000260917	205		1.00701	0.000754026	281		0.996489	0.00188085	231		0.998632	0.00063523	421			6	1.00287	0.00054166	586		0.995676	0.00240074	275		1.00349	0.00034366	562		1.00169	0.000388709	249				0.998083	0.000457768	180		1.00106	0.000924918	358		1.02468	0.00168878	222
	8	1.00204	0.000235056	205		1.00543	0.000644626	281		0.995857	0.00189808	231		0.998242	0.000620044	421			8	1.00274	0.0004886	586		0.99764	0.00164066	275		1.00151	0.0002562	562		1.00058	0.000357119	249				0.999061	0.000350947	180		1.00096	0.000788859	358		1.01733	0.00140434	222
	10	1.00057	0.000275336	205		1.004	0.000546782	281		0.994688	0.00192787	231		0.99771	0.00058536	421			10	1.00286	0.00048974	586		1.00057	0.00264699	275		1.00074	0.00023468	562		1.00027	0.000324678	249				1.00806	0.000904665	180		1.00089	0.000672324	358		1.01414	0.00112089	222
	12	1.001	0.000231746	205		1.00269	0.000431542	281		0.993619	0.00194384	231		0.996941	0.000568334	421			12	1.0018	0.0004872	586		1.00336	0.00319228	275		1.00061	0.00021756	562		0.999613	0.000314188	249				1.00086	0.000238728	180		1.0004	0.000562229	358		1.00784	0.000892784	222
	14	1.00055	0.000204493	205		1.00096	0.000315958	281		0.993675	0.00198123	231		0.995874	0.000548746	421			14	1.00194	0.00058453	586		1.00062	0.00252035	275		1.00025	0.00018875	562		0.998641	0.000306301	249				0.9995	0.000254262	180		0.999986	0.000536049	358		1.00332	0.000646257	222
	16	1.00029	0.00020055	205		0.999648	0.000312226	281		0.992922	0.00198243	231		0.995466	0.000531726	421			16	1.00004	0.0004953	586		0.999578	0.00105732	275		0.998463	0.00019095	562		0.997129	0.000304505	249				0.997783	0.000225511	180		0.999061	0.000531135	358		0.99891	0.000477879	222
	18	0.997254	0.000351223	205		0.998473	0.000343101	281		0.992481	0.0020187	231		0.994544	0.000540658	421			18	1.00003	0.00031908	586		1.00127	0.00137377	275		0.996783	0.00021021	562		0.99644	0.000296223	249				1.00093	0.00021657	180		0.999296	0.000546054	358		0.993923	0.00048879	222
	20	1.00002	0.00017142	205		0.994658	0.000551575	281		0.990935	0.00201367	231		0.993694	0.000535661	421			20	0.998908	0.00032364	586		1.00225	0.00177454	275		0.998027	0.00020975	562		0.996121	0.000285024	249				1.00289	0.000503834	180		0.999475	0.000604269	358		0.988279	0.00072826	222
	22	0.999312	0.00021638	205		0.995036	0.000512573	281		0.990545	0.00202684	231		0.99238	0.000552622	421			22	0.998266	0.00039561	586		1.00239	0.00195251	275		0.99853	0.00023483	562		0.995637	0.000349287	249				1.00064	0.000289241	180		0.999338	0.000727801	358		0.982383	0.000973461	222
	24	0.99338	0.000401763	205		0.994719	0.000665578	281		0.990294	0.00202523	231		0.992261	0.000570538	421			24	0.996323	0.00051411	586		1.00215	0.00169058	275		0.998815	0.00027759	562		0.995363	0.00033036	249				0.998089	0.000409788	180		0.998715	0.000696436	358		0.979153	0.00121631	222
	26	0.998024	0.000248134	205		0.993708	0.000778786	281		0.99013	0.00201491	231		0.991019	0.000591765	421			26	0.995782	0.00065772	586		1.00067	0.00164611	275		0.998247	0.00031617	562		0.994282	0.000374698	249				0.999283	0.000460229	180		0.999279	0.00114865	358		0.973311	0.00146482	222
	28	0.997707	0.000287656	205		0.992534	0.00089562	281		0.989234	0.0020232	231		0.990413	0.000633233	421			28	0.996718	0.00084598	586		1.00074	0.0017856	275		0.997587	0.0003717	562		0.993081	0.000415836	249				1.00016	0.000458194	180		0.999642	0.0024948	358		0.969437	0.00173705	222
	30	0.998039	0.000302535	205		0.992199	0.00101729	281		1.00914	0.00410548	231		1.06257	0.00698201	421			30	0.994802	0.00097013	586		1.00129	0.00185512	275		1.00074	0.00071911	562		1.02597	0.00276305	249				0.997372	0.000567976	180		0.998891	0.00193064	358		0.981419	0.00437985	222
	32	0.998302	0.000343319	205		1.05585	0.00973142	281		1.22676	0.0157114	231		1.32229	0.0240603	421			32	0.993727	0.00107005	586		1.01885	0.00304009	275		1.02305	0.00227224	562		1.10773	0.00887194	249				0.997228	0.00059513	180		1.01864	0.00304548	358		1.22967	0.0241172	222
	34	0.996259	0.000375776	205		1.1082	0.0156636	281		1.4111	0.0207677	231		1.40447	0.0292762	421			34	0.9925	0.00111457	586		1.03709	0.00441405	275		1.03396	0.00330314	562		1.20885	0.0164585	249				0.998028	0.000660795	180		1.10923	0.00882128	358		1.38005	0.0340296	222
	36	0.994873	0.000412986	205		1.16871	0.0201006	281		1.54099	0.0245794	231		1.43461	0.0312679	421			36	0.99159	0.00115569	586		1.05109	0.00572845	275		1.04464	0.00446071	562		1.31788	0.023037	249				0.996583	0.000777072	180		1.19427	0.0142445	358		1.51222	0.0378976	222
	38	0.99502	0.000422239	205		1.27677	0.0248719	281		1.63541	0.026618	231		1.4481	0.0319879	421			38	0.990159	0.00118095	586		1.06209	0.0067148	275		1.05649	0.00554966	562		1.40025	0.0263115	249				0.99565	0.000790755	180		1.25262	0.0173573	358		1.62249	0.0414334	222
	40	0.995468	0.00054988	205		1.35832	0.0289082	281		1.70737	0.0275628	231		1.65012	0.0299058	421			40	0.989106	0.00099251	586		1.07303	0.00767157	275		1.07051	0.00657095	562		1.46635	0.0278843	249				0.999044	0.000867612	180		1.299	0.0195784	358		1.70214	0.0436692	222
	42	1.00124	0.00118426	205		1.47607	0.0310119	281		1.76618	0.0280267	231		1.84966	0.02731	421			42	0.987628	0.00108656	586		1.08505	0.00867421	275		1.11057	0.00734962	562		1.51846	0.0285113	249				0.997011	0.000974822	180		1.34739	0.0214488	358		1.76568	0.0449141	222
	44	1.00944	0.00255083	205		1.56083	0.0330368	281		1.81244	0.0281381	231		1.91825	0.0276484	421			44	0.987329	0.00118285	586		1.0986	0.00977541	275		1.14761	0.00818384	562		1.56667	0.0289734	249				1.00333	0.00117733	180		1.39234	0.0229919	358		1.81333	0.0458136	222
	46	1.0202	0.00379629	205		1.62606	0.0345221	281		1.84913	0.0281695	231		1.97356	0.0268773	421			46	0.98598	0.00131912	586		1.11321	0.0109929	275		1.18058	0.00911864	562		1.61615	0.0293064	249				1.00141	0.00171568	180		1.43625	0.0243258	358		1.84902	0.045835	222
	48	1.03036	0.00475683	205		1.67942	0.0357354	281		1.87629	0.028093	231		2.01295	0.0267042	421			48	0.984399	0.00139835	586		1.12842	0.0123159	275		1.21121	0.0100902	562		1.66008	0.0297035	249				1.01186	0.00185929	180		1.47846	0.0254736	358		1.87804	0.0456982	222
	50	1.03778	0.00561164	205		1.71954	0.0366826	281		1.895	0.0280012	231		2.02578	0.0267247	421			50	0.98293	0.00157726	586		1.14383	0.0135253	275		1.24309	0.0109343	562		1.70094	0.0298923	249				1.01016	0.0021353	180		1.5186	0.0265208	358		1.8988	0.0455332	222
	52	1.04586	0.00641727	205		1.75098	0.0372247	281		1.91053	0.0279113	231		2.02826	0.02659	421			52	0.981602	0.00171451	586		1.15914	0.0147853	275		1.27357	0.0117209	562		1.73892	0.0300765	249				1.01427	0.00252456	180		1.55458	0.0272955	358		1.91353	0.0450813	222
	54	1.05328	0.00717704	205		1.77812	0.0375932	281		1.92079	0.0277769	231		2.02795	0.0264289	421			54	0.980642	0.00188379	586		1.1742	0.0159886	275		1.30531	0.0125099	562		1.77418	0.0302139	249				1.0125	0.00294259	180		1.59132	0.0282567	358		1.92386	0.0445816	222
	56	1.06043	0.00799906	205		1.7964	0.0377909	281		1.9281	0.0276736	231		2.02486	0.0262774	421			56	0.978945	0.00203588	586		1.18911	0.0171488	275		1.33552	0.0132689	562		1.80397	0.03021	249				1.01578	0.00316077	180		1.62678	0.030109	358		1.93241	0.044108	222
	58	1.0644	0.00861056	205		1.81343	0.0379756	281		1.93071	0.0274177	231		2.02022	0.0260711	421			58	0.977664	0.00220927	586		1.20453	0.0182909	275		1.36589	0.0140112	562		1.83038	0.030159	249				1.01637	0.00346053	180		1.66182	0.0340341	358		1.9363	0.0434906	222
	60	1.071	0.00930156	205		1.82535	0.0380642	281		1.93799	0.0272582	231		2.01861	0.0259829	421			60	0.97386	0.00233061	586		1.21794	0.0192892	275		1.3953	0.0146688	562		1.85765	0.0300493	249				1.01768	0.00375119	180		1.68653	0.0359247	358		1.9382	0.0430124	222
	62	1.07747	0.00982781	205		1.82627	0.0378303	281		1.93896	0.0271265	231		2.01222	0.0258362	421			62	0.972961	0.00245664	586		1.22779	0.0200202	275		1.42456	0.0152878	562		1.89303	0.0298344	249				1.01983	0.00397373	180		1.69211	0.0342839	358		1.93262	0.0421993	222
	64	1.0819	0.010244	205		1.82045	0.0374886	281		1.93132	0.0268886	231		2.00687	0.0256216	421			64	0.969551	0.00261172	586		1.22891	0.0201884	275		1.45095	0.015823	562		1.92154	0.0296439	249				1.02614	0.00441921	180		1.68422	0.0314512	358		1.92201	0.0415923	222
	66	1.08778	0.0107627	205		1.81059	0.0369198	281		1.92674	0.0267288	231		2.0005	0.025476	421			66	0.970271	0.00276011	586		1.22391	0.0199368	275		1.47323	0.0162371	562		1.94327	0.0294709	249				1.03358	0.00515192	180		1.66845	0.0290942	358		1.90617	0.0408757	222
	68	1.08966	0.011109	205		1.79714	0.0363491	281		1.91884	0.0266167	231		1.99434	0.0253343	421			68	0.968137	0.00289341	586		1.22221	0.0195145	275		1.4946	0.0166558	562		1.95518	0.0292386	249				1.03777	0.00592592	180		1.65962	0.0287932	358		1.887	0.0400862	222
	70	1.09235	0.0113559	205		1.78259	0.0357433	281		1.90987	0.0264998	231		1.98952	0.0252147	421			70	0.967067	0.00310241	586		1.21679	0.0188681	275		1.51369	0.0170092	562		1.96319	0.0290492	249				1.03823	0.0065709	180		1.65199	0.0283887	358		1.86646	0.0393076	222
	72	1.09789	0.0118082	205		1.76466	0.0348805	281		1.89919	0.0263579	231		1.98393	0.0250759	421			72	0.966491	0.00334738	586		1.21169	0.0182306	275		1.53071	0.0173114	562		1.96831	0.028844	249				1.04454	0.00713303	180		1.64412	0.0280742	358		1.84097	0.0386019	222
	74	1.10232	0.0120283	205		1.74392	0.0339647	281		1.88542	0.0263283	231		1.97701	0.0249172	421			74	0.965536	0.00347558	586		1.20432	0.0175714	275		1.54556	0.0175941	562		1.97145	0.0285655	249				1.04628	0.00762971	180		1.63219	0.027583	358		1.81493	0.0378461	222
	76	1.10695	0.0124005	205		1.72211	0.0330172	281		1.87216	0.0262707	231		1.97029	0.0247527	421			76	0.963263	0.00353805	586		1.19775	0.0168479	275		1.56136	0.0179837	562		1.96854	0.0282677	249				1.05136	0.00821139	180		1.61697	0.0270095	358		1.78798	0.0370718	222
	78	1.10963	0.0126748	205		1.6973	0.031956	281		1.8599	0.0263299	231		1.96369	0.0246183	421			78	0.96209	0.00369721	586		1.19072	0.0161505	275		1.57333	0.0182653	562		1.96317	0.0279398	249				1.04993	0.00854923	180		1.60039	0.0262873	358		1.75897	0.0361898	222
	80	1.11112	0.0128563	205		1.67286	0.0309983	281		1.84468	0.0263919	231		1.95694	0.0245204	421			80	0.960427	0.00393023	586		1.18385	0.0156212	275		1.58629	0.0186294	562		1.95765	0.0276905	249				1.05803	0.00917014	180		1.57886	0.025458	358		1.73102	0.0353491	222
	82	1.11113	0.0129547	205		1.64618	0.0299237	281		1.83431	0.0263734	231		1.94903	0.0243574	421			82	0.959592	0.00395312	586		1.17681	0.0150462	275		1.59648	0.0189751	562		1.94927	0.0274145	249				1.05082	0.00929739	180		1.55659	0.0246785	358		1.70046	0.0343603	222
	84	1.10738	0.0128325	205		1.623	0.0290718	281		1.82165	0.026416	231		1.93962	0.0242949	421			84	0.957945	0.00385466	586		1.16873	0.0144729	275		1.59843	0.0191409	562		1.93863	0.0272032	249				1.0539	0.00961745	180		1.53461	0.0237761	358		1.67126	0.0335998	222
	86	1.10592	0.0127588	205		1.59319	0.0282468	281		1.80755	0.0264576	231		1.93231	0.0242187	421			86	0.956497	0.00370874	586		1.16051	0.0138751	275		1.59725	0.0192102	562		1.925	0.0269053	249				1.05297	0.00973691	180		1.50839	0.0229244	358		1.64048	0.0326394	222
	88	1.09956	0.0123755	205		1.57198	0.0272933	281		1.79289	0.0264812	231		1.92414	0.0240782	421			88	0.955684	0.00361513	586		1.15312	0.0133753	275		1.59346	0.0191971	562		1.90975	0.0266008	249				1.05274	0.00984372	180		1.48565	0.0220403	358		1.60989	0.032061	222
	90	1.09523	0.0120536	205		1.54842	0.0264687	281		1.77952	0.0264941	231		1.92121	0.0239923	421			90	0.953101	0.00336962	586		1.14578	0.0129402	275		1.58716	0.0191231	562		1.8932	0.0263937	249				1.04707	0.00989567	180		1.4611	0.0211779	358		1.5802	0.0311459	222
	92	1.09099	0.0117661	205		1.52357	0.0256132	281		1.76608	0.0265115	231		1.91552	0.0239228	421			92	0.950973	0.00326274	586		1.1393	0.0124738	275		1.57816	0.018926	562		1.87686	0.0261981	249				1.04952	0.00996178	180		1.4353	0.0202926	358		1.55232	0.0305347	222
	94	1.08624	0.0114532	205		1.50007	0.0248616	281		1.753	0.0265343	231		1.9107	0.0238507	421			94	0.948986	0.00319427	586		1.13193	0.0120286	275		1.5695	0.0187973	562		1.86658	0.0262233	249				1.04804	0.0100726	180		1.41234	0.0194252	358		1.52219	0.0296215	222
	96	1.08281	0.0111865	205		1.4779	0.0241085	281		1.7404	0.0265183	231		1.90569	0.0237273	421			96	0.947713	0.00317376	586		1.12505	0.0115789	275		1.55916	0.0186705	562		1.8549	0.026296	249				1.04587	0.0101546	180		1.39048	0.018576	358		1.49553	0.0287514	222
	98	1.07753	0.0108205	205		1.45621	0.0234226	281		1.72878	0.0264581	231		1.89898	0.0235923	421			98	0.945099	0.00308473	586		1.11879	0.0112077	275		1.54919	0.018492	562		1.8398	0.0262492	249				1.04421	0.0102985	180		1.36903	0.0177015	358		1.46799	0.0279385	222
	100	1.07245	0.0105269	205		1.43476	0.0227667	281		1.71712	0.026422	231		1.8917	0.0234766	421			100	0.944469	0.00305802	586		1.11325	0.010909	275		1.53949	0.0183074	562		1.81974	0.0261225	249				1.04326	0.0103609	180		1.35029	0.0169337	358		1.44037	0.0270908	222
	102	1.07005	0.0102858	205		1.41475	0.0222124	281		1.70328	0.0263758	231		1.88299	0.0233362	421			102	0.941717	0.00308617	586		1.10732	0.010575	275		1.52856	0.0181199	562		1.79948	0.0259971	249				1.03896	0.0101898	180		1.33182	0.0161848	358		1.41532	0.0263047	222
	104	1.0685	0.0100919	205		1.39498	0.0216232	281		1.69103	0.0263516	231		1.87695	0.0232605	421			104	0.940683	0.0031823	586		1.1028	0.010263	275		1.5187	0.0178949	562		1.77783	0.0257341	249				1.03807	0.0102705	180		1.31272	0.0154508	358		1.39059	0.0260079	222
	106	1.06357	0.00967752	205		1.37675	0.0210983	281		1.67885	0.0262763	231		1.8632	0.0229831	421			106	0.93898	0.00311992	586		1.09728	0.0100127	275		1.50723	0.0176677	562		1.7567	0.0255549	249				1.03899	0.010106	180		1.2942	0.0147017	358		1.36484	0.0250623	222
	108	1.0594	0.00943343	205		1.35909	0.0205711	281		1.66681	0.0262329	231		1.87213	0.023271	421			108	0.936891	0.00310941	586		1.09206	0.00973992	275		1.49515	0.0173969	562		1.73464	0.0254052	249				1.03044	0.00958925	180		1.2782	0.0140402	358		1.34091	0.0243739	222
	110	1.05803	0.00914055	205		1.34179	0.0201141	281		1.65586	0.0261507	231		1.86609	0.0232266	421			110	0.935819	0.00314051	586		1.08742	0.00951025	275		1.48336	0.0171103	562		1.71309	0.0252675	249				1.03032	0.00968333	180		1.26155	0.0134162	358		1.31965	0.023581	222
	112	1.05566	0.00888254	205		1.32526	0.0196847	281		1.64663	0.0261767	231		1.861	0.0231574	421			112	0.934232	0.00316943	586		1.08317	0.00930243	275		1.47316	0.0169498	562		1.69347	0.0251658	249				1.01893	0.00888062	180		1.24625	0.01288	358		1.29962	0.0231609	222
	114	1.05111	0.00862945	205		1.31006	0.0193006	281		1.63593	0.0262831	231		1.85509	0.0230901	421			114	0.931113	0.00317538	586		1.07991	0.00907811	275		1.46313	0.0166876	562		1.66924	0.0249232	249				1.02168	0.00879466	180		1.23097	0.0123635	358		1.27914	0.0225127	222
	116	1.05065	0.00836322	205		1.2942	0.0189304	281		1.62282	0.0261426	231		1.84968	0.0230129	421			116	0.931205	0.00321229	586		1.07503	0.00886745	275		1.45153	0.0164589	562		1.64283	0.0246258	249				1.02108	0.00865515	180		1.21758	0.0118528	358		1.25994	0.0219842	222
	118	1.04797	0.00810748	205		1.27956	0.0186087	281		1.61361	0.026049	231		1.84487	0.022986	421			118	0.93084	0.00322677	586		1.07258	0.00870918	275		1.44169	0.0162753	562		1.61978	0.0244737	249				1.01741	0.00841443	180		1.20365	0.0114068	358		1.24089	0.0213882	222
	120	1.04483	0.00786746	205		1.26549	0.0182888	281		1.60507	0.0260657	231		1.83822	0.022918	421			120	0.930085	0.00325631	586		1.06919	0.00856589	275		1.43225	0.0160704	562		1.59879	0.0242273	249				1.01486	0.00811459	180		1.19176	0.0110221	358		1.22369	0.0208401	222
	122	1.04327	0.00766934	205		1.25156	0.0179599	281		1.59293	0.0259601	231		1.83243	0.0228815	421			122	0.929713	0.00326485	586		1.06527	0.00843438	275		1.42218	0.0158656	562		1.57983	0.0240443	249				1.01208	0.00784087	180		1.17829	0.0106725	358		1.20469	0.0204393	222
	124	1.03955	0.00753483	205		1.23866	0.0176919	281		1.58258	0.0258111	231		1.82611	0.0227982	421			124	0.928224	0.00329743	586		1.06211	0.0083135	275		1.41311	0.0156402	562		1.56043	0.0238306	249				1.00772	0.00749578	180		1.16712	0.0102767	358		1.1872	0.0199414	222
	126	1.03861	0.00731527	205		1.22668	0.0174357	281		1.5722	0.0257417	231		1.81984	0.0227106	421			126	0.927227	0.00332674	586		1.05808	0.00817523	275		1.4039	0.0154121	562		1.54008	0.0235957	249				1.00708	0.00727862	180		1.15838	0.0102047	358		1.1711	0.0194805	222
	128	1.03548	0.00708514	205		1.21384	0.0172086	281		1.56301	0.0256528	231		1.81328	0.022623	421			128	0.926647	0.00333456	586		1.05485	0.00811426	275		1.39483	0.0151894	562		1.52205	0.0233472	249				1.00418	0.00702741	180		1.14569	0.00968562	358		1.15533	0.0189384	222
	130	1.03503	0.00693576	205		1.20306	0.017025	281		1.55134	0.0256093	231		1.80708	0.0225624	421			130	0.924247	0.00332704	586		1.05224	0.00801375	275		1.38528	0.0149845	562		1.50399	0.023178	249				1.00409	0.00681946	180		1.1364	0.00946786	358		1.14024	0.0183583	222
	132	1.03243	0.00676789	205		1.19153	0.0168631	281		1.54245	0.0255141	231		1.79995	0.022525	421			132	0.922817	0.00340378	586		1.04807	0.00788828	275		1.37608	0.0147846	562		1.48591	0.0229306	249				1.00085	0.00654839	180		1.12647	0.00922951	358		1.12688	0.0180496	222
	134	1.03048	0.00655513	205		1.18144	0.0166619	281		1.53421	0.0254697	231		1.79388	0.0224556	421			134	0.923249	0.00340282	586		1.04452	0.00781505	275		1.3678	0.0145989	562		1.46772	0.0226166	249				0.998344	0.00630003	180		1.11657	0.00899923	358		1.11231	0.0176865	222
	136	1.02976	0.00642122	205		1.16863	0.016203	281		1.5226	0.0252639	231		1.78688	0.0223902	421			136	0.921957	0.0034239	586		1.04137	0.00776072	275		1.36136	0.0144543	562		1.45015	0.022335	249				0.995272	0.0060903	180		1.10805	0.00881728	358		1.09845	0.0171277	222
	138	1.02855	0.00626937	205		1.1617	0.0163148	281		1.51211	0.0251448	231		1.77949	0.0223693	421			138	0.920538	0.00344436	586		1.03905	0.0077058	275		1.34948	0.014211	562		1.4341	0.0220683	249				0.995989	0.00587722	180		1.09989	0.00863345	358		1.08562	0.0167586	222
	140	1.02502	0.00608935	205		1.15313	0.0161694	281		1.50073	0.0249397	231		1.77399	0.0222651	421			140	0.918857	0.00348335	586		1.03635	0.00771169	275		1.34157	0.0140145	562		1.42069	0.0217642	249				0.996839	0.00577493	180		1.09278	0.00851912	358		1.07285	0.0163538	222
	142	1.02457	0.00602502	205		1.14347	0.015999	281		1.4901	0.024725	231		1.76416	0.0222477	421			142	0.91952	0.00351377	586		1.03327	0.00766163	275		1.33373	0.0137967	562		1.40636	0.0214347	249				0.991133	0.00542947	180		1.08554	0.00841296	358		1.06065	0.015987	222
	144	1.02429	0.00587266	205		1.13521	0.0158252	281		1.47848	0.0244525	231		1.75747	0.0221993	421			144	0.919326	0.00351708	586		1.03046	0.00767591	275		1.32532	0.0135553	562		1.39283	0.0211725	249				0.989017	0.00521246	180		1.08168	0.00832086	358		1.04929	0.0156812	222
	146	1.01874	0.00561611	205		1.12514	0.0155266	281		1.46721	0.024244	231		1.75291	0.0220563	421			146	0.917601	0.00358646	586		1.02744	0.00764023	275		1.31756	0.0133636	562		1.3806	0.0209994	249				0.986756	0.00506187	180		1.07313	0.00818688	358		1.03753	0.015337	222
	148	1.02126	0.00563084	205		1.11768	0.0154021	281		1.45741	0.0240201	231		1.74726	0.0219484	421			148	0.917369	0.00363353	586		1.02487	0.00764703	275		1.31135	0.0132272	562		1.3667	0.020786	249				0.983983	0.00490112	180		1.06589	0.00806929	358		1.02583	0.0149177	222
	150	1.01783	0.00553335	205		1.11038	0.0152798	281		1.44644	0.023755	231		1.74079	0.0218641	421			150	0.916911	0.00363314	586		1.02289	0.00762518	275		1.30279	0.0130253	562		1.35559	0.0206495	249				0.983439	0.00470434	180		1.05955	0.0079693	358		1.01517	0.0146471	222
	152	1.01851	0.00539788	205		1.10331	0.015148	281		1.43502	0.0235101	231		1.73177	0.0217965	421			152	0.915341	0.00358378	586		1.0193	0.00760918	275		1.29464	0.0128352	562		1.3422	0.0204517	249				0.981811	0.00457094	180		1.05317	0.00784538	358		1.00558	0.0143373	222
	154	1.01704	0.00531259	205		1.09645	0.0150679	281		1.42569	0.0232802	231		1.72718	0.0217186	421			154	0.916377	0.00360183	586		1.01779	0.00753233	275		1.28869	0.0126958	562		1.33035	0.0202829	249				0.979639	0.00442412	180		1.04766	0.00773419	358		0.996806	0.0140812	222
	156	1.01593	0.0052524	205		1.08956	0.0149572	281		1.41447	0.0230126	231		1.72031	0.0216814	421			156	0.915256	0.00357833	586		1.01422	0.0074197	275		1.28407	0.0124493	562		1.31849	0.0201146	249				0.980511	0.00431105	180		1.04096	0.00769476	358		0.987505	0.0138198	222
	158	1.01458	0.00511457	205		1.08351	0.0147717	281		1.40393	0.022729	231		1.71313	0.0216346	421			158	0.914084	0.00349486	586		1.01227	0.00743915	275		1.27278	0.0123146	562		1.30742	0.0198669	249				0.978494	0.00415476	180		1.03662	0.00763659	358		0.977608	0.013609	222
	160	1.01141	0.00502959	205		1.07789	0.0146538	281		1.39549	0.0224794	231		1.70626	0.0215373	421			160	0.910834	0.00357319	586		1.01053	0.00744392	275		1.26503	0.0121245	562		1.29709	0.0196738	249				0.977689	0.00407654	180		1.03158	0.00752359	358		0.969959	0.0133715	222
	162	1.0125	0.00495677	205		1.07164	0.014513	281		1.38442	0.0221846	231		1.70038	0.0214561	421			162	0.911015	0.00354579	586		1.00985	0.00740914	275		1.25857	0.0119338	562		1.28833	0.019482	249				0.978433	0.00401687	180		1.02623	0.00752889	358		0.961586	0.0130554	222
	164	1.01127	0.00483541	205		1.06602	0.0144009	281		1.37449	0.0219468	231		1.69427	0.0213326	421			164	0.908539	0.00360179	586		1.00432	0.00736035	275		1.25243	0.0117528	562		1.2795	0.0193211	249				0.975117	0.00390177	180		1.02298	0.00753728	358		0.953748	0.0128924	222
	166	1.01047	0.00473373	205		1.05984	0.014241	281		1.36349	0.0216252	231		1.68629	0.0212533	421			166	0.910258	0.00355978	586		1.0035	0.00740676	275		1.2453	0.0115813	562		1.2705	0.0191662	249				0.972606	0.00384674	180		1.01873	0.0076072	358		0.945459	0.0126996	222
	168	1.00781	0.00465837	205		1.05461	0.0140931	281		1.35216	0.0213221	231		1.67984	0.0211951	421			168	0.910189	0.00354123	586		1.00108	0.00737871	275		1.23958	0.0114401	562		1.25956	0.0189289	249				0.977717	0.00385246	180		1.01503	0.00781062	358		0.938419	0.0125104	222
	170	1.00673	0.0045789	205		1.04907	0.0140081	281		1.34312	0.0210248	231		1.67324	0.0210828	421			170	0.910188	0.00361115	586		0.999371	0.00739068	275		1.23308	0.0112831	562		1.25221	0.0188101	249				0.971611	0.00373632	180		1.01184	0.0080503	358		0.930968	0.0123379	222
	172	1.00452	0.00451431	205		1.04418	0.0138673	281		1.33355	0.0207292	231		1.66737	0.0209629	421			172	0.911049	0.00358104	586		0.997687	0.00742486	275		1.22803	0.0111152	562		1.24482	0.0186776	249				0.973144	0.00373524	180		1.00852	0.00844613	358		0.925041	0.0121858	222
	174	1.006	0.00443295	205		1.0394	0.013748	281		1.32394	0.0204594	231		1.6583	0.0209138	421			174	0.908807	0.00360462	586		0.994982	0.007429	275		1.22125	0.0109301	562		1.23767	0.0185571	249				0.969178	0.00368283	180		1.00557	0.00881035	358		0.918824	0.0120413	222
	176	1.00279	0.00433782	205		1.03477	0.0136279	281		1.31436	0.0201946	231		1.65114	0.0208014	421			176	0.908698	0.00358835	586		0.992051	0.00742684	275		1.21553	0.0107921	562		1.22992	0.0183952	249				0.966622	0.00364242	180		1.00037	0.00832524	358		0.912815	0.0118964	222
	178	1.00306	0.00426279	205		1.03074	0.0134698	281		1.30621	0.0199304	231		1.64596	0.0207325	421			178	0.906573	0.00363969	586		0.990767	0.00748627	275		1.20961	0.0106557	562		1.22316	0.0182507	249				0.966772	0.00363387	180		0.994888	0.00740753	358		0.906937	0.0117728	222
	180	1.00251	0.00421397	205		1.02628	0.0133247	281		1.29704	0.0196677	231		1.63852	0.0206187	421			180	0.906488	0.0036089	586		0.988567	0.00753609	275		1.20275	0.010485	562		1.21567	0.018111	249				0.9645	0.00366247	180		0.990433	0.00723313	358		0.900658	0.011673	222
	182	1.00244	0.00418045	205		1.02245	0.0132143	281		1.28742	0.0193931	231		1.6318	0.0205363	421			182	0.905189	0.00368335	586		0.986858	0.00754288	275		1.19714	0.0103614	562		1.20889	0.0180108	249				0.964	0.00364991	180		0.986369	0.0071659	358		0.895167	0.0115163	222
	184	1.0027	0.00412743	205		1.0181	0.0131191	281		1.27841	0.0191099	231		1.62309	0.0204798	421			184	0.903664	0.00373933	586		0.985593	0.00755665	275		1.19122	0.0102299	562		1.20551	0.0181063	249				0.963211	0.00363792	180		0.983101	0.00709692	358		0.890752	0.0113861	222
	186	1.00179	0.00406821	205		1.01432	0.013021	281		1.27019	0.0187855	231		1.61689	0.0204018	421			186	0.903094	0.0036991	586		0.984473	0.0075738	275		1.18739	0.0101094	562		1.20415	0.0182461	249				0.964728	0.00365085	180		0.97931	0.00707195	358		0.885676	0.0113418	222
	188	1.0004	0.00399361	205		1.01096	0.0128993	281		1.26243	0.0184959	231		1.60972	0.0202827	421			188	0.900892	0.00372446	586		0.983236	0.00761524	275		1.18075	0.00997999	562		1.20179	0.0183567	249				0.961161	0.00363175	180		0.976726	0.00705811	358		0.880018	0.0111958	222
	190	1.00027	0.00395519	205		1.00677	0.0128054	281		1.25352	0.0181916	231		1.60154	0.020216	421			190	0.897734	0.00380184	586		0.981185	0.00762004	275		1.17643	0.00984767	562		1.19973	0.0183902	249				0.960411	0.00366541	180		0.974592	0.00707789	358		0.875171	0.0111046	222
	192	0.998868	0.00389507	205		1.00217	0.012688	281		1.24542	0.0178624	231		1.59655	0.0201568	421			192	0.901261	0.0037122	586		0.978629	0.00765525	275		1.1708	0.00974639	562		1.19547	0.018226	249				0.9612	0.00369724	180		0.971757	0.00705913	358		0.871009	0.0110595	222
	194	0.998351	0.00384846	205		0.998242	0.0125927	281		1.23697	0.0175082	231		1.58806	0.0200388	421			194	0.898261	0.00376498	586		0.977084	0.00769826	275		1.16612	0.00962331	562		1.1903	0.017979	249				0.956656	0.00371261	180		0.968855	0.00704704	358		0.865896	0.0109181	222
	196	0.997249	0.00378094	205		0.994886	0.0125215	281		1.22895	0.0172095	231		1.58228	0.0199951	421			196	0.897353	0.00379948	586		0.975622	0.00771358	275		1.16248	0.00957895	562		1.18608	0.017834	249				0.959217	0.0036927	180		0.965335	0.00703638	358		0.861509	0.0108331	222
	198	0.996137	0.00374418	205		0.991349	0.0124165	281		1.22078	0.0168712	231		1.57345	0.0198962	421			198	0.898654	0.00380679	586		0.974229	0.00774883	275		1.15693	0.00939375	562		1.18216	0.0177599	249				0.959617	0.00368968	180		0.962461	0.00701624	358		0.857784	0.0107837	222
	200	0.995293	0.00371738	205		0.987744	0.0123199	281		1.21327	0.0165831	231		1.56705	0.0198124	421			200	0.898863	0.00409474	524		0.972618	0.00777837	275		1.15144	0.00926997	562		1.17627	0.0175765	249				0.959017	0.00370177	180		0.96036	0.00697506	358		0.85368	0.0106968	222
	202	0.994254	0.0036717	205		0.984214	0.0122155	281		1.20576	0.0162608	231		1.55952	0.0197158	421			202	0.897204	0.00411211	524		0.9706	0.00781207	275		1.14521	0.00921143	562		1.16919	0.0172553	249				0.960339	0.00371829	180		0.957858	0.00692803	358		0.850036	0.0106509	222
	204	0.994322	0.00364317	205		0.980594	0.0121031	281		1.19801	0.0159801	231		1.55274	0.0196481	421			204	0.900403	0.0043394	444		0.968931	0.00785874	275		1.14081	0.00903458	562		1.16199	0.0169254	249				0.958122	0.00375895	180		0.955927	0.00684597	358		0.846383	0.0105996	222
	206	0.991112	0.00362921	205		0.977438	0.0120157	281		1.19097	0.0156597	231		1.54533	0.0195498	421			206	0.898944	0.00438825	444		0.967993	0.00789045	275		1.13587	0.00895875	562		1.15445	0.0165899	249				0.956867	0.00375776	180		0.953715	0.00682691	358		0.843396	0.0105781	222
	208	0.991746	0.00362359	205		0.974327	0.0119425	281		1.18379	0.0153682	231		1.53875	0.0194444	421			208	0.899311	0.00434557	444		0.967007	0.00790964	275		1.12934	0.00891405	562		1.14692	0.0162608	249				0.951089	0.00389302	180		0.951556	0.00683574	358		0.83968	0.0105271	222
	210	0.992405	0.00362614	205		0.971544	0.0119011	281		1.17602	0.0150566	231		1.53082	0.0193652	421			210	0.896923	0.00440667	444		0.965055	0.00794359	275		1.12679	0.00876071	562		1.1404	0.0159651	249				0.953256	0.00378736	180		0.948662	0.00685149	358		0.835793	0.0105008	222
	212	0.992785	0.00363175	205		0.968491	0.0118394	281		1.16977	0.0147554	231		1.52359	0.0192725	421			212	0.895928	0.00443908	444		0.964691	0.00794664	275		1.12329	0.00863584	562		1.13417	0.0156442	249				0.953772	0.00380988	180		0.946637	0.00686135	358		0.832644	0.0104754	222
	214	0.991107	0.00356911	205		0.965199	0.0117368	281		1.16347	0.0144535	231		1.51783	0.0191695	421			214	0.904095	0.00515866	349		0.963655	0.00801497	275		1.12001	0.00850642	562		1.12606	0.0152926	249				0.954056	0.00383239	180		0.944123	0.00685221	358		0.829338	0.0104352	222
	216	0.989956	0.00351282	205		0.962238	0.0116609	281		1.1565	0.01417	231		1.51167	0.0190581	421			216	0.904585	0.00522978	349		0.963233	0.0080698	275		1.11966	0.00831806	562		1.11806	0.0149095	249				0.951528	0.00380463	180		0.941684	0.00688338	358		0.826617	0.0104101	222
	218	0.990483	0.00348012	205		0.959096	0.0115862	281		1.1502	0.0138589	231		1.50454	0.018941	421			218	0.904585	0.00521048	349		0.962138	0.00813955	275		1.11292	0.00825011	562		1.11042	0.0144943	249				0.950783	0.00384423	180		0.940355	0.00683881	358		0.823405	0.0103504	222
	220	0.98778	0.00343926	205		0.95768	0.0115033	281		1.14517	0.0135529	231		1.49787	0.0188702	421			220	0.90394	0.00531881	349		0.961222	0.00818434	275		1.11064	0.0082246	562		1.10275	0.0140901	249				0.945311	0.00395815	180		0.938472	0.00680277	358		0.820766	0.010346	222
	222	0.986595	0.00339345	205		0.954929	0.0114071	281		1.13891	0.0132833	231		1.49225	0.0188193	421			222	0.901751	0.00531558	349		0.959429	0.00820836	275		1.10463	0.00806267	562		1.09604	0.0137398	249				0.95205	0.00385188	180		0.936492	0.00680487	358		0.818207	0.0103122	222
	224	0.985868	0.00336482	205		0.952427	0.0113466	281		1.13291	0.0130126	231		1.48422	0.0187389	421			224	0.902722	0.00531101	349		0.957229	0.00820957	275		1.10129	0.0079738	562		1.08765	0.0134551	249				0.951744	0.0038505	180		0.934034	0.00681945	358		0.81527	0.0103192	222
	226	0.985898	0.00336464	205		0.950053	0.0112591	281		1.12828	0.0127515	231		1.47913	0.0186476	421			226	0.898851	0.00544607	349		0.956138	0.00822485	275		1.09815	0.00785392	562		1.08128	0.0130937	249				0.951078	0.00387312	180		0.932626	0.00679937	358		0.81245	0.010323	222
	228	0.985702	0.00333688	205		0.947317	0.0111773	281		1.12249	0.0124642	231		1.47144	0.0185469	421			228	0.902215	0.00537958	349		0.955004	0.00821408	275		1.09474	0.00772776	562		1.07527	0.0128406	249				0.9513	0.00387609	180		0.930989	0.00680968	358		0.809896	0.010273	222
	230	0.983302	0.00329565	205		0.944377	0.0111388	281		1.11768	0.0121697	231		1.46377	0.0184919	421			230	0.901433	0.00545356	349		0.954262	0.00824044	275		1.0915	0.00766696	562		1.06922	0.0125914	249				0.950178	0.00386222	180		0.928916	0.00681597	358		0.807414	0.0102461	222
	232	0.983439	0.00326248	205		0.942238	0.0110651	281		1.11206	0.0118915	231		1.45582	0.0183967	421			232	0.901994	0.00542839	349		0.953164	0.00823186	275		1.08612	0.00745087	562		1.06327	0.0123643	249				0.949561	0.00390812	180		0.927084	0.00682563	358		0.804608	0.0102876	222
	234	0.980829	0.00325969	205		0.939089	0.010976	281		1.10698	0.011637	231		1.4486	0.018308	421			234	0.902418	0.00549168	349		0.952149	0.00823723	275		1.08343	0.00740477	562		1.05656	0.0121115	249				0.9508	0.00390767	180		0.925503	0.00682943	358		0.802658	0.0102683	222
	236	0.979732	0.00322785	205		0.93647	0.0109487	281		1.10194	0.0113386	231		1.44119	0.0182491	421			236	0.900633	0.0054682	349		0.951625	0.00826683	275		1.08146	0.00731668	562		1.0504	0.0118786	249				0.945567	0.00394011	180		0.924045	0.00682062	358		0.800261	0.0102485	222
	238	0.98161	0.00320945	205		0.934377	0.0109132	281		1.09666	0.0110906	231		1.43413	0.018157	421			238	0.901026	0.0053938	349		0.950342	0.0082695	275		1.0778	0.00720677	562		1.04503	0.0117053	249				0.947511	0.00394514	180		0.921774	0.00681273	358		0.797968	0.0103092	222
	240	0.983156	0.00319954	205		0.935751	0.0109468	281		1.09398	0.010651	231		1.43259	0.0182701	421			240	0.902842	0.00555208	349		0.949425	0.00831346	275		1.07657	0.00702643	562		1.04378	0.011486	249				0.946194	0.00404337	180		0.923355	0.00683665	358		0.797968	0.0103079	222
	245	0.97758	0.00312139	205		0.930598	0.0109204	281		1.08316	0.0100406	231		1.42093	0.0180829	421			245	0.89967	0.00556105	349		0.947545	0.00834414	275		1.07014	0.00683672	562		1.03617	0.0115009	249				0.951222	0.00398866	180		0.920184	0.00683865	358		0.793941	0.0103531	222
	250	0.980415	0.00312078	205		0.927267	0.010965	281		1.07457	0.00946635	231		1.40767	0.0178973	421			250	0.897289	0.00562198	349		0.945815	0.00844984	275		1.06282	0.00661423	562		1.02966	0.0113399	249				0.946039	0.00405414	180		0.917324	0.00690034	358		0.789221	0.0102757	222
	255	0.980522	0.00309394	205		0.92368	0.0110858	281		1.0662	0.00896966	231		1.39513	0.0177212	421			255	0.895029	0.00586398	349		0.944273	0.0085462	275		1.0568	0.00636315	562		1.02135	0.0111418	249				0.943444	0.00411267	180		0.913939	0.00691307	358		0.78386	0.0102537	222
	260	0.978659	0.00310647	205		0.920068	0.0111317	281		1.05687	0.00850609	231		1.38034	0.0175491	421			260	0.894398	0.005972	349		0.940967	0.00859894	275		1.05063	0.00620828	562		1.02117	0.011114	249				0.945244	0.00414347	180		0.910142	0.00699778	358		0.780185	0.0102968	222
	265	0.979532	0.00312297	205		0.915932	0.0111617	281		1.04941	0.00809527	231		1.36918	0.0173399	421			265	0.891066	0.00601216	349		0.938676	0.00866695	275		1.04557	0.00603936	562		1.0121	0.0109656	249				0.944444	0.00413463	180		0.908302	0.00704625	358		0.777023	0.0103478	222
	270	0.97938	0.00318128	205		0.912381	0.011207	281		1.04273	0.0077319	231		1.3529	0.0171403	421			270	0.891559	0.00604357	349		0.937073	0.00881219	275		1.04033	0.00589637	562		1.00809	0.0109407	249				0.94255	0.00419735	180		0.904346	0.00708503	358		0.77273	0.0103575	222
	275	0.97778	0.00312481	205		0.908715	0.0111675	281		1.03665	0.00744067	231		1.34078	0.0169315	421			275	0.893069	0.0060509	349		0.935244	0.00887718	275		1.03627	0.00568518	562		1.00835	0.010953	249				0.942811	0.00420051	180		0.902469	0.00707011	358		0.769559	0.0103426	222
	280	0.975902	0.00311876	205		0.905089	0.0110513	281		1.03121	0.0071682	231		1.32775	0.0167789	421			280	0.892095	0.00599528	349		0.932531	0.00892975	275		1.03018	0.00553385	562		1.00671	0.0108571	249				0.940222	0.00423762	180		0.89848	0.00710737	358		0.766757	0.0103215	222
	285	0.97662	0.00314848	205		0.902548	0.0108468	281		1.02632	0.00691881	231		1.31577	0.0166328	421			285	0.890178	0.00607954	349		0.932331	0.00899998	275		1.02606	0.00541978	562		1.0048	0.0107052	249				0.940639	0.00428445	180		0.898589	0.00717621	358		0.763838	0.0103667	222
	290	0.974698	0.00310975	205		0.898957	0.0107128	281		1.02028	0.00665106	231		1.29772	0.0172113	421			290	0.889458	0.00610337	349		0.930255	0.00904549	275		1.02135	0.00529174	562		1.00389	0.0104737	249				0.934189	0.00434334	180		0.897257	0.00716044	358		0.762414	0.0103888	222
	295	0.975122	0.00307238	205		0.895673	0.0105258	281		1.0137	0.00642995	231		1.27739	0.0162332	421			295	0.887828	0.00611406	349		0.927822	0.00914376	275		1.01686	0.00514119	562		1.0054	0.0104684	249				0.938161	0.00441984	180		0.895282	0.00717047	358		0.760144	0.0103809	222
	300	0.97381	0.00306351	205		0.893562	0.0103314	281		1.00902	0.00622573	231		1.26696	0.0165013	421			300	0.88596	0.00612602	349		0.927295	0.00924106	275		1.01365	0.00505981	562		1.00317	0.010427	249				0.9404	0.0044638	180		0.893693	0.00737798	358		0.756923	0.010384	222
	305	0.974459	0.00319988	205		0.8911	0.0101218	281		1.00331	0.00599803	231		1.25039	0.0159014	421			305	0.88353	0.00613896	349		0.925775	0.00935049	275		1.01076	0.00496694	562		1.0009	0.0103746	249				0.941172	0.00453786	180		0.892268	0.00743825	358		0.755117	0.0103871	222
	310	0.972039	0.00309697	205		0.888491	0.0099749	281		1.002	0.00585099	231		1.23832	0.0157492	421			310	0.881596	0.00623207	349		0.923898	0.00938974	275		1.00726	0.00489	562		0.999629	0.0103219	249				0.94185	0.00458954	180		0.890383	0.00744984	358		0.753369	0.010388	222
	315	0.972078	0.00306907	205		0.886178	0.00977252	281		0.997935	0.00568008	231		1.22737	0.0156174	421			315	0.879699	0.0061229	349		0.922109	0.00945042	275		1.00319	0.00474384	562		0.998206	0.010272	249				0.942889	0.00467461	180		0.88688	0.00747089	358		0.751045	0.0103699	222
	320	0.97158	0.00310301	205		0.883217	0.0096486	281		0.995372	0.00556845	231		1.22245	0.0153371	421			320	0.876914	0.00627602	349		0.919847	0.00951436	275		0.998852	0.0046762	562		0.996423	0.0102327	249				0.94125	0.00473824	180		0.883891	0.00752264	358		0.748257	0.0103275	222
	325	0.970883	0.00307535	205		0.881327	0.00952055	281		0.991892	0.00544257	231		1.21163	0.0152123	421			325	0.874822	0.00622595	349		0.918625	0.00957361	275		0.995224	0.00455038	562		0.993339	0.0101401	249				0.936039	0.00482271	180		0.882279	0.00759688	358		0.746387	0.0103904	222
	330	0.969507	0.0030617	205		0.877036	0.009364	281		0.989312	0.00532343	231		1.20186	0.0150851	421			330	0.869003	0.00614851	349		0.916884	0.00962411	275		0.991263	0.00446826	562		0.991504	0.0100594	249				0.935678	0.0047989	180		0.879718	0.00764913	358		0.744329	0.0103366	222
	335	0.969741	0.00307258	205		0.874904	0.00931332	281		0.987182	0.00522443	231		1.19196	0.0149282	421			335	0.867212	0.00618537	349		0.916047	0.00969679	275		0.988518	0.00439234	562		0.988802	0.00983895	249				0.937861	0.00479463	180		0.876922	0.00770392	358		0.741793	0.010356	222
	340	0.968741	0.00306804	205		0.872367	0.00921338	281		0.984095	0.00512564	231		1.18198	0.0147622	421			340	0.867762	0.00626038	349		0.91436	0.00979781	275		0.984881	0.00446337	562		0.987399	0.00979648	249				0.933622	0.00478766	180		0.873243	0.00769785	358		0.739689	0.0103326	222
	345	0.966059	0.00309271	205		0.870427	0.00915256	281		0.980697	0.00504294	231		1.17398	0.0145749	421			345	0.863252	0.0062975	349		0.913276	0.00985504	275		0.982744	0.00421632	562		0.986226	0.0096742	249				0.928644	0.00482181	180		0.871416	0.00777645	358		0.739288	0.0103725	222
	350	0.959785	0.00297925	205		0.868819	0.00913945	281		0.978576	0.00492453	231		1.16631	0.0143898	421			350	0.862266	0.00633727	349		0.912356	0.00996069	275		0.980044	0.00417111	562		0.985024	0.00954833	249				0.932772	0.00483055	180		0.869453	0.00784619	358		0.737459	0.0103971	222
	355	0.964234	0.00305964	205		0.881173	0.0119329	197		0.976926	0.00486289	231		1.15848	0.0142271	421			355	0.859152	0.00648583	349		0.911847	0.00998379	275		0.977591	0.00410708	562		0.98494	0.00952405	249				0.934861	0.00488769	180		0.864565	0.0105463	239		0.736005	0.0104161	222
[truncated: 3 more columns]

## Sheet: Fig 3B
		PIEZO1					A2094W					V1714A_F1715A
	Log Yoda2 [M]	Mean F/F0	s.e.m	N		Log Yoda2 [M]	Mean F/F0	s.e.m	N		Log Yoda2 [M]	Mean F/F0	s.e.m	N
	-9	1.121	0.01289	205		-9					-9	1.085	0.01054	180
	-8	1.412	0.02322	321		-8					-8	1.095	0.01553	281
	-7.52288					-7.52288	1.042	0.01227	277		-7.52288
	-7	1.862	0.03797	281		-7	1.017	0.001159	586		-7	1.748	0.03567	358
	-6.52288	2.039	0.03524	257		-6.52288	1.035	0.004822	190		-6.52288	2.034	0.03614	224
	-6	1.976	0.02694	231		-6	1.268	0.02113	275		-6	1.965	0.04387	222
	-5.52288	2.313	0.03385	241		-5.52288	1.422	0.02082	179		-5.52288	2.08	0.03254	267
	-5	2.241	0.02711	421		-5	1.612	0.02422	562		-5	2.241	0.02722	355
	-4.52288	2.233	0.0347	238		-4.52288	1.672	0.03053	250		-4.52288	2.214	0.0264	237
	-4					-4	2.045	0.02745	249		-4	2.195	0.02542	223

## Sheet: Fig 3C
Stretch
P50
PIEZO1			A2094W			V1714A_F1715A
CTL	YODA2 30nM		CTL	YODA2 30nM		CTL	YODA2 30nM
-24.86	-10.55		-36.8	-16.95		-13.36	-4.28
-33.53	-11.61		-32.98	-36.33		-10.04	-15.5
-19.57	-27.41		-22.54	-14.49		-9.092	-28.05
-24.27	-15.48		-16.29	-16.23		-21.18	-24.89
-51.81	-9.095		-26.87	-17.22		-15.68	-10.13
-19.23	-18		-25.42	-18.2		-8.589	-7.986
-11.55	-15.05		-15.03	-12.73		-48.86	-17.64
-54.09	-16.66		-10.95	-15.35		-31.36	-6.909
-23.22	-8.414		-18.18	-16.42		-16.23	-11.64
-36.39			-32.28	-19.05		-19.63	-46.48
-27.41			-37	-28.34		-55.39	-45.15
-36.69			-17.18	-15.77		-30.18	-18.45
-21.4			-25.12			-10.19	-13.35
-49.49			-31.84
-18.46			-20.47
-12.44			-35.85
-13.46			-21.52
			-15.88
			-30.91
			-30.62
			-45.47
Normalized current (I/Imax)
Pressure [mmHg]	PIEZO1 - CTL																			Pressure [mmHg]	A2094W - CTL																							Pressure [mmHg]	V1714A_F1715A - CTL
0	0	0	0	0	0	0	0	0	0	0	0	0	0	0	0	0	0			0	0	0	0	0	0	0	0	0	0	0	0	0	0	0	0	0	0	0	0	0	0			0	0	0	0	0	0
-5	0	0	0	0	0	0	0.142308	0	0	0	0	0	0.0284519	0.0129167	0.00595365	0.00662192	0.0679487			-5	0	0	0	0	0	0	0	0.0434483	0	0.126948	0	0	0	0	0	0	0	0	0	0.0392308	0			-5	0.0167281	0.151515	0.136207	0.015041	0.286111
-10	0	0	0.0221889	0.0798611	0	0.0782849	0.275481	0	0	0	0	0	0.0464435	0.0255769	0.0939394	0.176734	0.235897			-10	0	0	0	0	0	0	0	0.221552	0	0.131494	0.115576	0.04744	0	0	0.162121	0	0.274	0	0	0.170385	0			-10	0.121198	0.310606	0.473276	0.0557377	0.189815
-15	0	0	0.302849	0.140625	0	0.242047	0.725962	0	0	0.133446	0	0.0435593	0.212552	0.0384615	0.324421	0.472036	0.512821			-15	0	0.127556	0.0947917	0.323762	0.0405862	0	0.423156	0.750862	0.152661	0.366883	0.190966	0.276	0.0432407	0	0.156061	0	0.279	0.367144	0	0.221923	0			-15	0.562212	0.969697	0.931034	0.259426	0.740741
-20	0	0	0.565217	0.381944	0.015314	0.532503	0.600962	0	0.320102	0.222973	0	0.134068	0.481172	0.0746795	0.522282	0.686801	0.617308			-20	0.147229	0.280444	0.279514	0.692079	0.271702	0.169554	0.786885	0.862069	0.558824	0.454545	0.26324	0.6568	0.174074	0.160121	0.473485	0	0.358	0.601985	0.248246	0.384231	0			-20	0.672811	0.681818	0.991379	0.363934	0.407407
-25	0.462963	0.18	0.649175	0.510417	0.0429952	0.567082	0.947115	0.319728	0.59411	0.323986	0.262519	0.264407	0.606695	0.109295	0.675579	0.812081	0.794872			-25	0.291566	0.215111	0.484375	0.860396	0.365276	0.574257	0.930328	0.931034	0.796919	0.474026	0.320872	0.968	0.375926	0.204834	0.723485	0	0.4575	1	0.158772	0.321923	0.0842324			-25	0.847926	0.691919	0.659483	0.467213	0.562037
-30	0.368313	0.36	0.775112	0.597222	0.0642512	0.814661	0.870192	0.397279	0.711908	0.435811	0.632777	0.354237	0.715481	0.225	0.761141	1	0.801282			-30	0.404819	0.434667	0.748264	0.806931	0.645998	0.49505	0.877049	1	0.85014	0.451299	0.417445	0.856	0.714815	0.335347	0.818182	0.18087	0.62	0.846748	0.313158	0.415385	0.183402			-30	1	1	0.601724	0.942623	0.622222
-35	0.90535	0.348	0.749625	0.690972	0.12657	0.784232	0.716346	0.379592	1	0.510135	0.704097	0.459322	0.861925	0.24359	0.750446	0.782998	0.621795			-35	0.380723	0.493333	0.782986	0.970297	0.70575	0.615099	1	0.896552	1	0.613636	0.529595	1	0.887037	0.498489	0.818182	0.382609	0.875	0.906284	0.80614	0.419231	0.214108			-35	0.889401	0.611111	0.828448	0.569672	0.830556
-40	0.59465	0.785	0.842579	0.993056	0.163285	1	0.841346	0.488435	0.933419	0.682432	0.804249	0.567797	0.924686	0.339744	0.84492	0.619687	0.974359			-40	0.693976	0.684444	0.612847	0.876238	0.771139	1	0.782787	0.811207	0.802521	0.636364	0.632399	0.88	0.811111	0.836858	0.810606	0.58087	0.86	0.975744	0.852632	0.362308	0.257261			-40	0.894009	0.762626	0.837931	0.803279	0.544444
-45	0.522634	1	0.850075	0.895833	0.275845	0.885201	0.8125	0.503401	0.854033	0.462838	0.758725	0.725424	0.774059	0.426282	0.83066	0.557047	0.698718			-45	0.677108	0.982222	0.755208	0.818812	0.898534	0.75495	0.902664	0.569828	0.679272	0.691558	0.691589	0.944	0.784259	0.873112	0.962121	1	0.855	0.772878	0.912281	0.415385	0.36722			-45	0.746544	0.585859	0.687931	0.807377	1
-50	1	0.914	0.955022	0.920139	0.565217	0.84509	0.841346	0.495238	0.919334	0.753378	0.887709	0.771186	0.953975	0.477564	0.85918	0.467562	0.75			-50	0.903614	0.808889	0.730903	1	0.877114	0.858911	0.865779	0.62931	0.778711	0.785714	0.803738	0.7664	1	1	0.984848	0.735652	0.695	0.661521	1	1	0.983402			-50	0.912442	0.59596	1	1	0.981481
-55	0.62963	0.811	0.977511	0.763889	0.835749	0.757953	0.826923	0.487075	0.93726	0.77027	0.783005	1	0.962343	0.560897	0.84492	0.49217	0.737179			-55	0.93253	1	0.776042	0.763366	1	0.946782	0.754098	0.606897	0.661064	0.863636	0.897196	0.88	0.872222	0.836858	0.969697	0.851304	0.74	0.663727	0.874561	0.788462	0.966805			-55	0.62212	0.737374	0.931034	0.766393	0.743519
-60	0.452675	0.803	1	1	1	0.820194	1	1	0.951344	1	1	0.90339	1	1	1	0.451902	1			-60	1	0.933333	1	0.681188	0.906426	0.712871	0.659836	0.556897	0.847339	1	1	0.944	0.690741	0.755287	1	0.869565	1	0.644983	0.964912	0.530769	1			-60	0.460829	0.636364	0.756897	0.852459	0.824074
Pressure [mmHg]	PIEZO1 - Yoda2 10pM																			Pressure [mmHg]	A2094W - Yoda2 30nM																							Pressure [mmHg]	V1714A_F1715A - Yoda2 30nM
0	0	0	0	0	0															0	0	0	0	0	0	0	0	0	0	0	0	0												0	0	0	0	0	0
-5	0.0121122	0	0.039528	0.046438	0.0178974															-5	0.110841	0	0.0607965	0.0470377	0.0393258	0.0660754	0.128779	0	0	0.0347321	0	0.0357988												-5	0.570707	0.0563536	0.0272953	0.0462662	0.0792453
-10	0.0238614	0	0.126254	0.0770449	0.130769															-10	0.150324	0	0.156637	0.181329	0.138764	0.254989	0.363942	0.0651095	0	0.0498214	0	0.0544379												-10	0.790404	0.346409	0.17196	0.0862013	0.411792
-15	0.0455446	0	0.519174	0.308707	0.342051															-15	0.36246	0.205426	0.413274	0.37702	0.395131	0.405765	0.582307	0.525547	0.264643	0.304464	0	0.298817												-15	0.597222	0.552486	0.282878	0.261364	0.683962
-20	0.0617162	0	0.738938	0.427441	0.651282															-20	0.614887	0.336434	0.777876	0.698384	0.509363	0.485588	0.711086	0.722628	0.696429	0.554464	0.143396	0.778107												-20	0.551768	0.651934	0.369727	0.342532	0.816038
-25	0.282178	0	0.974926	0.562005	0.666667															-25	0.745955	0.239147	0.870796	0.779174	0.822097	0.687361	0.771557	0.727007	0.725	0.766071	0.396226	0.934911												-25	0.89899	0.543646	0.454094	0.350649	1
-30	0.356436	0	0.943953	0.712401	0.764103															-30	0.805825	0.358527	1	0.953321	0.803371	0.842572	0.979843	0.845255	0.828571	0.770536	0.471698	0.905325												-30	0.862374	0.596685	0.526055	0.691558	0.627358
-35	0.455446	0	1	0.915567	0.851282															-35	0.906149	0.507752	0.861062	0.931777	0.900749	0.95122	0.959686	0.884672	1	0.973214	0.803774	1												-35	1	0.917127	0.741935	0.5	0.773585
-40	0.465347	0.799189	0.9941	0.736148	0.825641															-40	0.933657	0.488372	0.853982	0.888689	0.840824	0.915743	0.87794	0.972263	0.764286	0.846429	0.958491	0.89645												-40	0.933081	0.895028	0.73201	0.771104	0.773585
-45	0.438944	0.762677	0.837758	0.730871	1															-45	0.988673	0.647287	0.857522	1	0.878277	0.882483	1	0.868613	0.739286	0.955357	1	0.828402												-45	0.924242	0.78453	0.92804	1	0.867925
-50	0.607261	0.801217	0.970501	1	0.630769															-50	0.852751	1	0.802655	0.921005	1	0.862528	0.926092	0.922628	0.757143	0.991071	0.924528	0.766272												-50	0.994949	0.79558	0.995037	0.699675	0.84434
-55	0.881188	1	0.946903	0.704485	0.810256															-55	1	0.585271	0.641593	0.991023	0.750936	0.991131	0.849944	1	0.807143	1	0.883019	0.754438												-55	0.842172	0.895028	0.98263	0.858766	0.830189
-60	1	0.69574	0.849558	0.836412	0.445128															-60	0.7589	0.984496	0.686726	0.822262	0.979401	1	0.821948	0.975182	0.767857	0.973214	0.992453	0.440828												-60	0.64899	1	1	0.849026	0.79717
Pressure [mmHg]	PIEZO1 - Yoda2 100pM
0	0	0	0	0	0	0	0	0	0
-5	0.206557	0.00586842	0	0.102857	0	0	0	0	0.0285714
-10	0.474863	0.175789	0	0.37479	0	0	0	0	0.124359
-15	0.704918	0.684211	0	0.665546	0.0977273	0.187129	0	0.0702997	0.626374
-20	0.819672	0.986842	0.836842	0.845378	0.0769886	0.243564	0.114825	0.400545	0.800366
-25	0.978142	0.981579	0.857018	0.835294	0.0815341	0.303465	0.260108	0.566757	0.835165
-30	0.912568	0.902632	0.797368	0.910924	0.223011	0.524752	0.350404	0.779292	1
-35	1	1	0.800877	0.830252	0.474432	0.643564	0.700809	0.847411	0.807692
-40	0.896175	0.984211	0.598246	1	0.775568	0.772277	0.598383	0.831063	0.967033
-45	0.89071	0.789474	0.768421	0.921008	0.821023	0.851485	0.598383	0.784741	0.842491
-50	0.874317	0.702632	0.682456	0.877311	0.946023	0.831683	0.708895	0.825613	0.778388
-55	0.912568	0.702632	0.778947	0.971429	0.997159	0.80198	0.520216	0.882834	0.760073
-60	0.912568	0.578947	1	0.878992	1	1	1	1	0.732601
Pressure [mmHg]	PIEZO1 - Yoda2 3nM
0	0	0	0	0	0	0	0
-5	0.0726772	0.137365	0.0811075	0.121149	0.0279539	0.13422	0.115394
-10	0.196063	0.240072	0.372964	0.441379	0.0246398	0.338573	0.285714
-15	0.418898	0.418773	0.527687	0.588506	0.165706	0.46312	0.390394
-20	0.507087	0.649819	0.666124	0.765517	0.435159	0.500605	0.527094
-25	0.545669	0.866426	0.664495	0.829885	0.587896	0.639661	0.587438
-30	0.555906	0.949458	0.770358	0.836782	0.79683	0.778718	0.633005
-35	0.562992	1	0.84202	0.818391	0.737752	0.772672	0.727833
-40	0.96063	0.82491	0.662866	0.958621	0.700288	0.743652	0.753695
-45	0.889764	0.927798	0.770358	0.986207	0.822767	0.79081	0.811576
-50	1	0.935018	0.977199	1	0.834294	0.847642	1
-55	0.889764	0.945848	0.964169	0.990805	0.711816	0.886336	0.921182
-60	0.874016	0.981949	1	0.983908	1	1	0.855911
Pressure [mmHg]	PIEZO1 - Yoda2 30nM
0	0	0	0	0	0	0	0	0.00704353	0
-5	0.113917	0.0586538	0.0710769	0.0323529	0.144364	0.00601896	0.012853	0	0.0894118
-10	0.387674	0.293803	0.107385	0.141869	0.516364	0.00649289	0.126801	0.119458	0.545098
-15	0.652087	0.714744	0.119077	0.408304	0.84	0.102528	0.37464	0.243173	0.807843
-20	1	0.794872	0.415385	0.778547	0.858182	0.622433	0.752161	0.743688	0.809804
-25	0.902584	0.810897	0.443077	0.871972	0.870909	0.655608	0.815562	0.782034	0.662745
-30	0.95825	0.875	0.523077	0.84083	1	0.718799	1	0.87689	0.652941
-35	0.882704	0.826923	0.707692	0.871972	0.887273	0.819905	0.971182	0.874871	0.556863
-40	0.842942	0.900641	0.732308	0.951557	0.88	0.703002	0.834294	0.94349	0.684314
-45	0.745527	0.886752	0.870769	0.868512	0.930909	0.818325	0.694524	0.931381	0.688235
-50	0.701789	0.885684	0.913846	0.937716	0.798182	0.813586	0.70317	1	0.762745
-55	0.811133	0.819444	1	1	0.896364	0.751975	0.757925	0.723506	0.954902
-60	0.827038	1	0.926154	0.972318	0.82	1	0.706052	0.733597	1
Pressure [mmHg]	PIEZO1 - Yoda2 300nM
0	0	0	0	0	0	0	0	0	0	0	0	0
-5	0.0452128	0.126221	0.109753	0.0863179	0.0897271	0.0794239	0	0.115325	0.224188	0.0609907	0.18022	0.106416
-10	0.333333	0.750643	0.206173	0.126761	0.345104	0.384774	0	0.286378	0.284477	0.201858	0.332418	0.372788
-15	0.820922	0.953728	0.298765	0.16499	0.576244	0.641975	0	0.356037	0.530686	0.712074	0.791209	0.94469
-20	1	0.974293	0.377778	0.341046	0.701445	0.8107	0.574572	0.503096	0.718412	0.941176	1	0.917035
-25	0.998227	1	0.362963	0.716298	1	0.938272	0.9022	0.660991	0.906137	0.93808	0.785714	0.935841
-30	0.902482	0.940874	0.417284	0.823944	0.812199	0.938272	1	0.726006	0.837545	1	0.736264	0.845133
-35	0.929078	0.773779	0.501235	0.72837	0.691814	0.975309	0.95599	0.775542	0.935018	0.98452	0.708791	0.829646
-40	0.85461	0.658098	0.528395	0.77163	0.654896	1	0.924205	0.76161	0.913357	0.79257	0.769231	0.923673
-45	0.679078	0.614396	0.748148	0.787726	0.595506	0.979424	0.94132	0.798762	1	0.758514	0.752747	0.932522
-50	0.652482	0.511568	0.87284	0.895372	0.561798	0.99177	0.914425	0.859133	0.981949	0.659443	0.741758	0.935841
-55	0.679078	0.570694	0.881481	1	0.532905	0.909465	0.701711	1	0.953069	0.613003	0.846154	1
-60	0.62766		1	0.870221	0.46549	0.90535	0.557457	0.933437	0.815884	0.566563	0.923077	0.971239
[truncated: 8 more columns]

## Sheet: Fig 3D
Poking
Threshold
PIEZO1			A2094W			V1714A_F1715A
CTL	YODA1		CTL	YODA1		CTL	YODA1
6.4	2.4		5.6	1.6		5.6	8.8
4.8	4		5.6	2.4		5.6	6.4
4.8	3.2		5.6	4.8		5.6	4.8
3.2	4.8		4	6.4		3.2	5.6
7.2	2.4		3.2	4.8		4	7.2
6.4	3.2		6.4	2.4		5.6	5.6
4	1.6		7.2	4		5.6	4
2.4	4		5.6	4		6.4	3.2
7.2	2.4		4.8	2.4		5.6	1.6
4	4			4		7.2	1.6
2.4	3.2			4.8		5.6	6.4
	1.6			3.2		5.6	5.6
				4		4.8	8
				5.6		5.6	6.4
						5.6	5.6
						5.6	4.8
						5.6	8.8
						3.2	4.8
						5.6	1.6
						4.8	3.2
						4.8
						4.8
						4
Displacement response
Displacement [µm]	PIEZO1 - CTL														Displacement [µm]	A2094W - CTL																Displacement [µm]	V1714A_F1715A - CTL
0	0	0	0		0	0	0	0	0	0	0				0	0	0	0	0	0	0	0	0	0								0	0	0	0	0	0	0	0	0	0	0	0	0	0	0	0	0	0
0.8	0	0	0	0	0	0	0	0	0	0	0				0.8	0	0	0	0	0	0	0	0	0								0.8	0	0	0	0	0	0	0	0	0	0	0	0	0	0	0	0	0
1.6	0	0	0	0	0	0	0	0	0	0	0				1.6	0	0	0	0	0	0	0	0	0								1.6	0	0	0	0	0	0	0	0	0	0	0	0	0	0	0	0	0
2.4	0	0	0	0	0	0	0	0.0584	0	0	0.0402				2.4	0	0	0	0	0	0	0	0	0								2.4	0	0	0	0.0481	0	0	0	0	0	0	0	0	0	0	0	0	0
3.2	0	0	0	0.0383	0	0	0	0.085	0	0	0.166				3.2	0	0	0	0	0.0255	0	0	0	0								3.2	0	0	0	0.164	0.0405	0	0	0	0	0	0	0	0	0	0	0	0
4	0	0	0	1.11	0	0	0.241	0.27	0	0.0327	0.203				4	0	0	0	0.0238	0.181	0	0	0	0								4	0	0	0	0.403	0.0923	0	0	0	0	0	0	0	0	0	0	0	0
4.8	0	0.0148	0.0548	1.58	0	0	0.386	0.425	0	0.122	0.378				4.8	0	0	0	0.148	0.385	0	0	0	0.109								4.8	0.0286	0.0569	0.0186	0.809	0.187	0.0146	0.0224	0	0	0	0	0	0.02683	0	0	0	0
5.6	0	0.023	0.0883	1.72	0	0	0.45	0.771	0	0.232	0.696				5.6	0.0417	0.0373	0.0142	0.361	0.545	0	0	0.0136	0.58								5.6	0.0316	0.121	0.0393	1.14	0.221	0.0132	0.102	0	0.0132	0	0.03294	0.05639	0.04206	0.03292	0.02898	0.02715	0.01417
6.4	0.0777	0.0919	0.326	2.01	0	0.267	0.414	1.05	0	0.292	0.799				6.4	0.078	0.114	0.0331	0.798	0.544	0.0404	0	0.0439	0.704								6.4	0.0376	0.173	0.0726	1.1	0.318	0.0245	0.192	0.0277	0.0477	0	0.1081	0.3898	0.06022	0.05623	0.08436	0.03502	0.03466
7.2	0.238	0.235	0.425	2.06	0.016	0.65	0.516	1.19	0.0628	0.414	0.751				7.2	0.208	0.366	0.0847	1.02	0.822	0.0375	0.021	0.098	0.756								7.2	0.0194	0.343	0.137	0.954	0.356	0.0466	0.244	0.076	0.196	0.0428	0.2465	0.6715	0.1761	0.1605	0.09647	0.06077	0.05977
8	0.343	0.455	0.63	2.32	0.0426	1.32	0.62	1.57	0.332	0.656	1.07				8	0.388	0.595	0.278	1.33	1.03	0.0851	0.154	0.514	0.735								8	0.0503	0.454	0.14	1.37	0.417	0.0575	0.267	0.11	0.383	0.222	0.3903	1.006	0.214	0.3391	0.2402	0.1488	0.168
8.8	0.456	0.779	0.869	2.44	0.28	1.71	0.954	1.56	0.433	0.797	1.15				8.8	0.59	0.827	0.536	1.47	1.1	0.739	0.221	0.598	0.772								8.8	0.245	0.611	0.439	1.42	0.462	0.157	0.327	0.207	0.441	0.299	0.4771		0.2417	0.615	0.4917	0.2474	0.341
9.6	0.87	1.02	1.06	2.6	0.439	2.24	1.41	1.89	0.642	1.01	1.19				9.6	0.786	0.951	0.805	1.71	1.17	0.595	0.297	0.69	0.865								9.6	0.315	0.761		1.56	0.552	0.262	0.332	0.316	0.884	0.377	0.4477		0.2609	0.8749	0.7391	0.3178	0.4513
Displacement [µm]	PIEZO1 - Yoda2 30nM														Displacement [µm]	A2094W - Yoda2 30nM																Displacement [µm]	V1714A_F1715A - CTL
0	0	0	0	0	0	0	0	0	0	0	0	0			0	0	0	0	0	0	0	0	0	0	0	0	0	0	0			0	0	0	0	0	0	0	0	0	0	0	0	0	0	0	0	0	0
0.8	0	0	0	0	0	0	0	0	0	0	0	0			0.8	0	0	0	0	0	0	0	0	0	0	0	0	0	0			0.8	0	0	0	0	0	0	0	0	0	0	0	0	0	0	0	0	0
1.6	0	0	0	0	0	0	0.0386	0	0	0	0	0.124			1.6	0.144	0	0	0	0	0	0	0	0	0	0	0	0	0			1.6	0	0	0	0	0	0	0	0	0.03958	0.02214	0	0	0	0	0	0	0
2.4	0.035	0	0	0	0.019	0	0.087	0	0.0204	0	0	0.734			2.4	0.461	0.038	0	0	0	0.0214	0	0	0.0189	0	0	0	0	0			2.4	0	0	0	0	0	0	0	0	0.1239	0.03446	0	0	0	0	0	0	0
3.2	0.282	0	0.0139	0	0.171	0.0195	0.384	0	0.0744	0	0.0278	1.79			3.2	0.767	0.093	0	0	0	0.162	0	0	0.0478	0	0	0.03	0	0			3.2	0	0	0	0	0	0	0	0.059	0.501	0.03047	0	0	0	0	0	0	0
4	0.543	0.0224	0.0696	0	0.232	0.0219	0.595	0.0142	0.123	0.0659	0.0941	2.07			4	1.21	0.225	0	0	0	0.61	0.0105	0.0283	0.237	0.00874	0	0.0505	0.0147	0			4	0	0	0.0177	0	0	0	0.01531	0.1733	0.7305	0.01953	0	0	0	0	0	0	0
4.8	0.884	0.245	0.17	0.0163	1.06	0.0941	0.862	0.0597	0.252	0.207	0.19	2.48			4.8	1.46	0.267	0.028	0	0.0128	0.887	0.0832	0.16	0.523	0.03	0.0684	0.139	0.0444	0			4.8	0	0	0.0722	0.0202	0	0	0.02053	0.3566	0.961	0.01559	0	0	0	0	0	0.104	0
5.6	1.14	0.751	0.546	0.0877	1.51	0.168	1.05	0.332	0.32	0.51	0.349	3.18			5.6	1.47	0.216	0.134	0	0.077	0.914	0.152	0.479	0.742	0.145	0.416	0.554	0.16	0.0116			5.6	0	0.0218	0.256	0.11	0	0.00918	0.04817	0.4873	0.9194	0.0145	0	0.06178	0	0	0.206	0.123	0
6.4	1.31	1.23	0.783	0.265	1.99	0.351	1.25	0.488	0.461	1.06	0.693	3.66			6.4	1.63	0.24	0.357	0.396	0.183	1.09	0.35	0.895	0.915	0.307	0.846	0.796	0.375	0.0207			6.4	0	0.0541	0.328	0.314	0	0.0115	0.09535	0.6744	1.079	0.01878	0.04082	0.1338	0	0.144	0.225	0.177	0
7.2	1.46	1.52	1	0.572	2.22	0.446	1.3	0.714	0.62	1.38	1.01	3.8			7.2	1.81	0.393	0.559	0.538	0.381	0.982	0.579	1.28	1.1	0.775	1.6	1.41	0.839	0.039			7.2	0	0.0972	0.386	0.457	0.0407	0.0397	0.1927	0.9447	1.19	0.0219	0.09699	0.2074	0	0.217	0.683	0.233	0
8	1.49	1.81	1.32	0.941	2.53	0.6	1.38	0.965	0.711	1.86	1.23	4.21			8	1.89	0.392	0.762	0.816	0.543	1.23	0.823	1.53	1.19	1.05	1.81	1.88	0.945	0.0488			8	0.0536	0.358	0.48	0.38	0.116	0.0559	0.2785	1.197	1.355	0.03077	0.1186	0.2971	0	0.379	0.964	0.254	0.0996
8.8	1.48	2.16	1.51	1.37	2.6	0.671	1.53	1.01	0.781	2.37	1.48	4.42			8.8		0.4	1.03	1.06	0.998	1.34	1.12	1.71	1.41	0.99	2.15	2.2	1.53	0.164			8.8	0.093	0.577	0.583	0.455	0.152	0.127	0.3497	1.532	1.505	0.115	0.243	0.4594	0.095	0.526	1.16	0.402	0.211
9.6	1.49	2.38	1.71	1.76	2.76	0.854	1.63	1.23	0.867	2.8	1.86	4.76			9.6		0.471	1.32	1.31	1.09		1.41	1.85	1.4		1.82	2.77	1.65	0.241			9.6	0.151	0.891	0.648	0.754	0.207	0.247	0.4842	1.839	1.658	0.2804	0.4591	0.7209	0.124	0.614	1.14	0.447	1.38
[truncated: 6 more columns]

## Sheet: Fig 4C
		PIEZO1				A2094W				VF1714-15AA
	Time [s]	Mean F/F0	s.e.m	N		Mean F/F0	s.e.m	N		Mean F/F0	s.e.m	N
	1	1.01182	0.00114245	111		1.00529	0.000757948	148		1.00635	0.000460848	213
	2	1.00704	0.00101059	111		1.00284	0.00060607	148		1.00427	0.000407264	213
	3	1.0067	0.000861649	111		1.00237	0.000547545	148		1.00426	0.000368649	213
	4	1.00452	0.000736978	111		1.00137	0.000487411	148		1.00293	0.000489483	213
	5	1.00242	0.000563211	111		1.00136	0.00041749	148		1.00114	0.000333547	213
	6	1.00091	0.000453497	111		1.00121	0.000343598	148		0.999981	0.00027504	213
	7	0.999802	0.000522675	111		1.00124	0.000325477	148		1.00035	0.000239982	213
	8	0.99791	0.000415811	111		1.0003	0.000314458	148		0.998887	0.000245668	213
	9	0.998396	0.00043932	111		1.00107	0.000303363	148		1	0.000250741	213
	10	0.997396	0.00054769	111		1.00019	0.000346144	148		0.998432	0.000247955	213
	11	0.996243	0.000636614	111		0.988189	0.00160183	148		0.998761	0.0002612	213
	12	0.994568	0.000690834	111		0.999	0.000503618	148		0.998347	0.000317161	213
	13	0.993811	0.000766681	111		0.999466	0.000541139	148		0.997784	0.000340066	213
	14	0.993919	0.00090771	111		0.998405	0.000575264	148		0.994014	0.000442078	213
	15	0.994468	0.00100129	111		0.99773	0.000610218	148		0.99439	0.000460425	213
	16	0.991946	0.00116781	111		0.996784	0.000688301	148		0.995629	0.000474052	213
	17	0.991459	0.00131256	111		0.996209	0.000762603	148		0.995516	0.000528889	213
	18	0.991649	0.00142234	111		0.995277	0.000877327	148		0.995333	0.000587075	213
	19	0.991099	0.00150668	111		0.993912	0.000966811	148		0.994399	0.000631206	213
	20	0.988784	0.00165493	111		0.994054	0.00099395	148		0.994967	0.000651571	213
	21	0.988099	0.00173077	111		0.993169	0.00105913	148		0.994272	0.000693161	213
	22	0.985468	0.00175529	111		0.993122	0.00113417	148		0.993732	0.000716715	213
	23	0.985243	0.00188403	111		0.992595	0.00117931	148		0.9923	0.000730957	213
	24	0.98555	0.00200808	111		0.990986	0.00118674	148		0.992493	0.000755897	213
	25	0.983667	0.00205296	111		0.991142	0.00126365	148		0.992643	0.000772497	213
	26	0.987207	0.00226923	111		0.990095	0.00132051	148		0.991357	0.000837555	213
	27	0.983099	0.00224269	111		0.990014	0.00141161	148		0.991535	0.000914434	213
	28	0.983486	0.00240392	111		0.9895	0.00152012	148		0.991122	0.00094593	213
	29	0.981532	0.00244336	111		0.988676	0.00157176	148		0.991751	0.000947789	213
	30	0.980387	0.00251238	111		0.988203	0.0016098	148		0.991962	0.000968794	213
	31	0.977288	0.0025746	111		0.987243	0.00165076	148		0.991	0.000984264	213
	32	0.978	0.00270928	111		0.986527	0.00168839	148		0.990117	0.00101806	213
	33	0.976441	0.00269156	111		0.985973	0.00170671	148		0.990545	0.0010249	213
	34	0.975252	0.00276856	111		0.986365	0.0017591	148		0.990319	0.00103859	213
	35	0.97455	0.00284145	111		0.985047	0.00181393	148		0.989859	0.00104963	213
	36	0.973946	0.00293419	111		0.984804	0.00185862	148		0.990516	0.00108604	213
	37	0.973297	0.00300844	111		0.984426	0.00191941	148		0.988981	0.00112501	213
	38	0.970946	0.00315052	111		0.983432	0.00195599	148		0.98862	0.00115738	213
	39	0.970658	0.00312213	111		0.983135	0.00200832	148		0.987845	0.00118987	213
	40	0.970378	0.00328122	111		0.982128	0.00211046	148		0.987249	0.00124326	213
	41	0.969991	0.00338333	111		0.981993	0.0022098	148		0.986455	0.00128005	213
	42	0.968793	0.00347859	111		0.981155	0.00223096	148		0.986845	0.00129213	213
	43	0.968288	0.00360506	111		0.980291	0.00228328	148		0.986338	0.00131427	213
	44	0.966108	0.0036157	111		0.978973	0.00233121	148		0.985563	0.00135023	213
	45	0.96682	0.00363632	111		0.978236	0.00241127	148		0.983906	0.00141031	213
	46	0.971279	0.00396496	111		0.977757	0.00240008	148		0.985873	0.00141316	213
	47	1.05224	0.0136541	111		0.977216	0.00243618	148		1.00753	0.00293864	213
	48	1.14114	0.0217208	111		0.976439	0.00244576	148		1.04785	0.00637197	213
	49	1.22105	0.0279088	111		0.975169	0.00247351	148		1.08521	0.0095153	213
	50	1.28775	0.0324564	111		0.975115	0.00256363	148		1.12189	0.0118257	213
	51	1.34453	0.0354622	111		0.974399	0.00259181	148		1.15322	0.0138688	213
	52	1.39498	0.037622	111		0.973851	0.00260108	148		1.18684	0.015982	213
	53	1.44159	0.0395007	111		0.972709	0.00258855	148		1.22134	0.0179055	213
	54	1.47705	0.0402068	111		0.971649	0.00260852	148		1.25657	0.0195326	213
	55	1.52429	0.0420568	111		0.970284	0.00261109	148		1.29011	0.0209015	213
	56	1.56209	0.0432515	111		0.970459	0.00264294	148		1.32182	0.0221932	213
	57	1.59212	0.0440013	111		0.970142	0.00269706	148		1.35151	0.0233788	213
	58	1.62156	0.0447568	111		0.969324	0.00274517	148		1.37797	0.0243903	213
	59	1.64361	0.0449861	111		0.966216	0.00271357	148		1.405	0.0253655	213
	60	1.66746	0.0455673	111		0.967716	0.00277392	148		1.42485	0.0261401	213
	61	1.68531	0.0455857	111		0.967655	0.00279083	148		1.44799	0.0268755	213
	62	1.7005	0.0458907	111		0.967176	0.00283765	148		1.46882	0.0275463	213
	63	1.71512	0.045872	111		0.966432	0.00281582	148		1.48754	0.0281356	213
	64	1.72558	0.0459734	111		0.966777	0.00279687	148		1.50578	0.0286807	213
	65	1.73662	0.0460559	111		0.965885	0.00284795	148		1.5232	0.0291671	213
	66	1.74786	0.0460322	111		0.964757	0.00287724	148		1.53682	0.0295084	213
	67	1.75297	0.0456435	111		0.964831	0.00295211	148		1.55481	0.0299823	213
	68	1.75658	0.0454045	111		0.964311	0.0030118	148		1.56585	0.0301527	213
	69	1.7639	0.0453814	111		0.963007	0.00301096	148		1.57748	0.0303506	213
	70	1.76895	0.0453255	111		0.962426	0.00311561	148		1.59083	0.0306376	213
	71	1.77226	0.0451848	111		0.949182	0.00438601	148		1.60139	0.0307826	213
	72	1.7762	0.0450587	111		0.957047	0.00362057	148		1.61057	0.0309056	213
	73	1.78005	0.0449321	111		0.95748	0.00342516	148		1.61903	0.030917	213
	74	1.78276	0.0448072	111		0.957581	0.00343546	148		1.62875	0.031015	213
	75	1.77782	0.0443165	111		0.957311	0.00346788	148		1.63362	0.0310395	213
	76	1.78143	0.0444383	111		0.957088	0.00352609	148		1.63996	0.0311454	213
	77	1.78199	0.0443593	111		0.955372	0.00354718	148		1.64679	0.0311616	213
	78	1.78534	0.04439	111		0.954959	0.00357589	148		1.64923	0.0311587	213
	79	1.77935	0.0441315	111		0.955176	0.00354992	148		1.64999	0.0310496	213
	80	1.77309	0.0436419	111		0.95348	0.00366117	148		1.65138	0.0309932	213
	81	1.76751	0.0433293	111		0.95348	0.00360245	148		1.64696	0.0308171	213
	82	1.76257	0.0432219	111		0.952892	0.0036428	148		1.64463	0.0306999	213
	83	1.75544	0.0428702	111		0.953358	0.00368999	148		1.63989	0.0304914	213
	84	1.74799	0.0427305	111		0.952284	0.0037141	148		1.63594	0.0302652	213
	85	1.73873	0.0422398	111		0.952074	0.00375504	148		1.62899	0.029878	213
	86	1.73192	0.0422681	111		0.951568	0.0038041	148		1.62635	0.0297058	213
	87	1.71334	0.0415818	111		0.9505	0.00383305	148		1.62006	0.0293772	213
	88	1.70508	0.0413261	111		0.949676	0.00383863	148		1.61007	0.0290274	213
	89	1.69217	0.0409411	111		0.949655	0.00376448	148		1.60539	0.0287112	213
	90	1.67999	0.0406249	111		0.949304	0.00373699	148		1.59593	0.0283241	213
	91	1.66327	0.0400031	111		0.949	0.0037855	148		1.5879	0.0279819	213
	92	1.65514	0.0400819	111		0.947743	0.0038432	148		1.57771	0.0275725	213
	93	1.64164	0.039658	111		0.947473	0.00385374	148		1.56599	0.0272111	213
	94	1.62771	0.0392637	111		0.947682	0.00381459	148		1.55601	0.0268981	213
	95	1.61647	0.0390362	111		0.947061	0.00380168	148		1.54599	0.0265407	213
	96	1.60205	0.0387644	111		0.946682	0.0038439	148		1.53448	0.0261349	213
	97	1.59088	0.0384451	111		0.946041	0.00385432	148		1.52272	0.0257229	213
	98	1.57855	0.0381523	111		0.9455	0.00389238	148		1.513	0.0253754	213
	99	1.56421	0.0377385	111		0.945209	0.00390666	148		1.50115	0.0249877	213
	100	1.55745	0.0375445	111		0.944669	0.00396951	148		1.48966	0.0245872	213
	101	1.5444	0.03724	111		0.942959	0.00397903	148		1.47788	0.0242154	213
	102	1.52778	0.0369172	111		0.940345	0.00411895	148		1.46762	0.0238797	213
	103	1.51395	0.0364826	111		0.941412	0.00404844	148		1.45655	0.0234711	213
	104	1.50043	0.036114	111		0.940845	0.00412406	148		1.44377	0.023135	213
	105	1.49153	0.0360894	111		0.939709	0.00417166	148		1.43273	0.0227315	213
	106	1.47987	0.0357485	111		0.93852	0.00423669	148		1.42194	0.0223371	213
	107	1.46446	0.0351514	111		0.938027	0.00423996	148		1.41154	0.0219551	213
	108	1.44704	0.0343994	111		0.937257	0.00428771	148		1.40002	0.0215693	213
	109	1.43788	0.0343342	111		0.936547	0.00432251	148		1.39079	0.0212879	213
	110	1.4302	0.0342269	111		0.935818	0.00433767	148		1.38039	0.0209694	213
	111	1.42027	0.0338133	111		0.93627	0.00437725	148		1.3681	0.0205704	213
	112	1.40411	0.0333358	111		0.935514	0.00439855	148		1.36249	0.0203126	213
	113	1.39248	0.0330617	111		0.934723	0.00443149	148		1.35225	0.0199287	213
	114	1.38086	0.03278	111		0.934676	0.00446974	148		1.34031	0.019593	213
	115	1.37058	0.032544	111		0.933892	0.00455413	148		1.33029	0.0192865	213
	116	1.35904	0.0322012	111		0.933682	0.00461397	148		1.32159	0.0189801	213
	117	1.35259	0.0320164	111		0.932459	0.00461816	148		1.31397	0.0186957	213
	118	1.34414	0.0318758	111		0.932439	0.00463905	148		1.30468	0.0184043	213
	119	1.33157	0.03137	111		0.932115	0.00469602	148		1.29611	0.0180811	213
	120	1.31615	0.0308068	111		0.931351	0.00469373	148		1.28828	0.0178147	213
	121	1.30638	0.0305008	111		0.930034	0.00467817	148		1.28003	0.017522	213
	122	1.29761	0.0302176	111		0.929655	0.00471917	148		1.27378	0.017253	213
	123	1.28995	0.0300792	111		0.929223	0.00474417	148		1.26233	0.0169351	213
	124	1.28201	0.0299425	111		0.92875	0.00477066	148		1.25541	0.0167028	213
	125	1.27344	0.0296404	111		0.927939	0.00480636	148		1.24789	0.0164016	213
	126	1.26514	0.0293825	111		0.927703	0.00483212	148		1.23985	0.0161422	213
	127	1.25551	0.0291313	111		0.927243	0.00486366	148		1.23238	0.0158435	213
	128	1.24886	0.0289042	111		0.926892	0.0048953	148		1.22618	0.015608	213
	129	1.23969	0.0285689	111		0.927953	0.00491557	148		1.22042	0.0153309	213
	130	1.23511	0.0286533	111		0.925642	0.0049492	148		1.21339	0.01509	213
	131	1.2267	0.0283017	111		0.924912	0.00500289	148		1.20722	0.0148673	213
	132	1.21979	0.0280547	111		0.925074	0.0050402	148		1.20091	0.0146563	213
	133	1.21144	0.0277901	111		0.924919	0.00504097	148		1.19515	0.0144148	213
	134	1.20275	0.0274813	111		0.925764	0.00513281	148		1.1907	0.0141661	213
	135	1.19485	0.0271461	111		0.925	0.00513434	148		1.18578	0.0138493	213
	136	1.18718	0.0268033	111		0.924372	0.00515568	148		1.17654	0.0136513	213
	137	1.17956	0.0264919	111		0.923642	0.00514677	148		1.17175	0.0134464	213
	138	1.17146	0.0261753	111		0.923466	0.00517969	148		1.16636	0.0132111	213
	139	1.16353	0.0258572	111		0.923264	0.00522477	148		1.16099	0.0129966	213
	140	1.15723	0.0257349	111		0.922351	0.00525836	148		1.15579	0.0127989	213
	141	1.14901	0.02531	111		0.921689	0.00528652	148		1.15099	0.0125724	213
	142	1.14302	0.0250761	111		0.921541	0.00531487	148		1.14564	0.0123599	213
	143	1.13606	0.0248239	111		0.920703	0.00534082	148		1.14456	0.0121949	213
	144	1.1289	0.0245278	111		0.920236	0.00534203	148		1.13965	0.0119812	213
	145	1.12114	0.0242762	111		0.919426	0.00535407	148		1.1346	0.0117698	213
	146	1.11535	0.0240581	111		0.918872	0.00539859	148		1.12991	0.0116131	213
	147	1.11094	0.0238466	111		0.918493	0.00543334	148		1.12541	0.0114256	213
	148	1.10355	0.0234916	111		0.917297	0.00543702	148		1.11877	0.0112342	213
	149	1.09661	0.0231044	111		0.917122	0.00543114	148		1.11532	0.0110628	213
	150	1.09142	0.022878	111		0.916514	0.00545524	148		1.1102	0.0108806	213
	151	1.08447	0.0225525	111		0.916081	0.00549411	148		1.10572	0.0107173	213
	152	1.08073	0.0224449	111		0.915122	0.00551048	148		1.10264	0.010534	213
	153	1.07272	0.0222536	111		0.914459	0.00551229	148		1.09871	0.0103433	213
	154	1.06908	0.0220876	111		0.913818	0.0055471	148		1.09465	0.0101768	213
	155	1.06317	0.0218091	111		0.913547	0.00555555	148		1.09098	0.00998668	213
	156	1.05927	0.0215725	111		0.912892	0.00557634	148		1.08703	0.00981789	213
	157	1.05504	0.0213876	111		0.912865	0.00562559	148		1.08439	0.00968966	213
	158	1.05077	0.0211839	111		0.912973	0.00563076	148		1.08036	0.00955388	213
	159	1.04571	0.0209512	111		0.912439	0.00563645	148		1.07726	0.0094225	213
	160	1.04061	0.0206827	111		0.925167	0.00549858	108		1.07426	0.00930178	213
	161	1.03509	0.0204384	111		0.924898	0.00551849	108		1.0705	0.00918735	213
	162	1.02761	0.0199506	111		0.924389	0.00555045	108		1.0661	0.00905569	213
	163	1.02451	0.0198525	111		0.923833	0.00558261	108		1.06316	0.00892916	213
	164	1.02212	0.0198124	111		0.924194	0.0056418	108		1.05925	0.0087565	213
	165	1.01743	0.0196389	111		0.9235	0.00562555	108		1.05593	0.00863061	213
	166	1.01257	0.0193734	111		0.923713	0.00564089	108		1.05332	0.00850635	213
	167	1.00953	0.0192777	111		0.922676	0.00565402	108		1.05228	0.008406	213
	168	1.0068	0.019163	111		0.922315	0.00566645	108		1.04812	0.00829927	213
	169	1.00186	0.0188876	111		0.921972	0.00572642	108		1.04479	0.00818093	213
	170	0.99764	0.0186508	111		0.921954	0.00575064	108		1.04244	0.00808002	213
	171	0.993243	0.0183794	111		0.921324	0.00577223	108		1.0402	0.00795904	213
	172	0.987712	0.0180519	111		0.92112	0.00582391	108		1.0371	0.00784037	213
	173	0.984712	0.0180172	111		0.92063	0.00585052	108		1.0341	0.00771621	213
	174	0.981595	0.0178286	111		0.920148	0.00587492	108		1.0313	0.00760789	213
	175	0.978568	0.0176527	111		0.91912	0.00588819	108		1.02908	0.00753179	213
	176	0.975162	0.0175353	111		0.919306	0.00594071	108		1.02641	0.00744209	213
	177	0.971162	0.0173801	111		0.918565	0.00593139	108		1.02355	0.0073374	213
	178	0.969586	0.0172375	111		0.918324	0.00605547	108		1.02129	0.00726213	213
	179	0.96445	0.0170537	111		0.918778	0.00607193	108		1.01906	0.00716297	213
	180	0.958973	0.0167407	111		0.91787	0.00607687	108		1.01691	0.0070757	213
	181	0.955324	0.0166187	111		0.917787	0.00608817	108		1.01605	0.00702091	213
	182	0.953856	0.016537	111		0.917435	0.00613207	108		1.01221	0.00694301	213
	183	0.948892	0.0162958	111		0.916898	0.00613095	108		1.01036	0.00686469	213
	184	0.945207	0.0161143	111		0.916454	0.00615827	108		1.00812	0.00679259	213
	185	0.942595	0.0159747	111		0.916926	0.00613762	108		1.00621	0.00671648	213
	186	0.939874	0.015856	111		0.915926	0.00622135	108		1.00446	0.0066643	213
	187	0.936045	0.0157095	111		0.914852	0.00621512	108		1.0001	0.0066006	213
	188	0.933099	0.0155487	111		0.91438	0.0062027	108		0.999197	0.006558	213
	189	0.930018	0.0154342	111		0.914185	0.00626945	108		0.997282	0.00650648	213
	190	0.929198	0.0153727	111		0.912833	0.00632393	108		0.995826	0.00644724	213
	191	0.925721	0.0152224	111		0.911704	0.00636675	108		0.993643	0.00642626	213
	192	0.922477	0.0151042	111		0.912009	0.00635987	108		0.992798	0.0063655	213
	193	0.919757	0.0149835	111		0.912333	0.00634005	108		0.990601	0.00633786	213
	194	0.916126	0.014843	111		0.911074	0.00632861	108		0.987906	0.00630418	213
	195	0.914568	0.0148005	111		0.931733	0.0092538	45		0.987329	0.00626353	213
	196	0.911901	0.0146652	111		0.931556	0.0091409	45		0.984282	0.00617137	213
	197	0.90855	0.0144963	111		0.930689	0.00919584	45		0.982056	0.00611638	213
	198	0.906351	0.0143785	111		0.931067	0.00928697	45		0.979962	0.00609075	213
	199	0.905	0.0143002	111		0.929889	0.00937126	45		0.979887	0.00604082	213
	200	0.90164	0.0142111	111		0.931133	0.00945583	45		0.978014	0.00599377	213
	201	0.898964	0.0141097	111		0.930867	0.00961315	45		0.977488	0.00596087	213
	202	0.897153	0.014004	111		0.930044	0.00967528	45		0.974981	0.00594551	213
	203	0.895081	0.0139195	111		0.930533	0.00972582	45		0.972775	0.00588723	213
	204	0.892784	0.0138564	111		0.929467	0.00973921	45		0.971512	0.00586104	213
	205	0.889586	0.013775	111		0.929356	0.00969724	45		0.971366	0.0058519	213
	206	0.887207	0.0136989	111		0.928933	0.00976892	45		0.968531	0.0058005	213
	207	0.884874	0.0136357	111		0.928733	0.0098964	45		0.96854	0.00578288	213
	208	0.883036	0.0135828	111		0.927467	0.00999265	45		0.965981	0.00576695	213
	209	0.881802	0.0135857	111		0.927644	0.0100782	45		0.964512	0.0057141	213
	210	0.879306	0.0134667	111		0.927289	0.0100348	45		0.96307	0.00568459	213
	211	0.877595	0.0134091	111		0.927844	0.0102147	45		0.962376	0.0056552	213
	212	0.874721	0.0133066	111		0.927867	0.0102191	45		0.960089	0.00563482	213
	213	0.872261	0.0132265	111		0.926022	0.010214	45		0.959554	0.00559815	213
	214	0.871649	0.0132232	111		0.925867	0.0102835	45		0.958629	0.0055907	213
	215	0.870919	0.0131959	111		0.926289	0.0103481	45		0.957469	0.00555023	213
	216	0.868784	0.0131708	111		0.925733	0.0103412	45		0.955291	0.00552942	213
	217	0.865802	0.0130323	111		0.924222	0.0103839	45		0.953258	0.00549913	213
	218	0.864495	0.0130095	111		0.925933	0.010455	45		0.9537	0.00546803	213
	219	0.86436	0.0129976	111		0.926111	0.0105077	45		0.952103	0.00545934	213
	220	0.861261	0.0128579	111		0.925422	0.0105712	45		0.950836	0.00545964	213
	221	0.85964	0.0127965	111		0.925911	0.010592	45		0.949315	0.005402	213
	222	0.858333	0.012764	111		0.926022	0.0105802	45		0.947296	0.00538367	213
	223	0.855865	0.0126848	111		0.925467	0.0106291	45		0.946376	0.00538604	213
	224	0.854739	0.0127421	111		0.9266	0.0107053	45		0.945732	0.00537186	213
	225	0.852486	0.0126908	111		0.926822	0.0107638	45		0.944216	0.00536446	213
	226	0.849757	0.0126693	111		0.9272	0.0107649	45		0.943526	0.00536632	213
	227	0.850126	0.012679	111		0.9262	0.0108291	45		0.943056	0.00535446	213
	228	0.848757	0.0126435	111		0.925578	0.0107874	45		0.941178	0.00535668	213
	229	0.845865	0.0125778	111		0.927444	0.0109679	45		0.940577	0.00535691	213
	230	0.845153	0.0125637	111		0.922	0.010917	45		0.940019	0.00533781	213
	231	0.843883	0.0125546	111		0.9226	0.0109383	45		0.941667	0.00530246	213
	232	0.842532	0.0125504	111		0.921689	0.0109551	45		0.937357	0.00531645	213
	233	0.841234	0.0124779	111		0.921644	0.0109555	45		0.935695	0.00529964	213
	234	0.839387	0.012456	111		0.920622	0.0109812	45		0.934211	0.005285	213
	235	0.837207	0.012418	111		0.920578	0.0109642	45		0.934282	0.00529898	213
	236	0.83682	0.0124003	111		0.919756	0.0109926	45		0.934225	0.00527537	213
	237	0.836117	0.0123994	111		0.9192	0.0109575	45		0.931911	0.00528567	213
	238	0.834306	0.0123878	111		0.919022	0.0110007	45		0.930751	0.00527509	213
	239	0.831865	0.0123408	111		0.918667	0.0110743	45		0.929714	0.00527207	213
	240	0.828649	0.0122386	111		0.919311	0.0109966	45		0.928601	0.00525507	213
	241	0.828477	0.0122667	111		0.919089	0.0110993	45		0.928718	0.00525829	213
	242	0.827622	0.0122674	111		0.918956	0.0110178	45		0.927404	0.00527255	213
	243	0.827306	0.0123295	111		0.918222	0.0110431	45		0.926742	0.00526726	213
	244	0.825505	0.0123024	111		0.917622	0.0110071	45		0.925883	0.00526401	213
	245	0.823757	0.0123215	111		0.917267	0.0110022	45		0.924592	0.00528586	213
	246	0.823009	0.0123173	111		0.917511	0.0109824	45		0.925085	0.00527428	213
	247	0.822423	0.0122962	111		0.916533	0.0110135	45		0.923347	0.00527744	213
	248	0.82036	0.0122704	111		0.916067	0.0110294	45		0.923685	0.00526463	213
	249	0.819315	0.0123021	111		0.916467	0.0109926	45		0.922601	0.00527696	213
	250	0.819144	0.0122955	111		0.916044	0.0110665	45		0.920784	0.00526356	213
	251	0.817234	0.0122701	111		0.916289	0.0111468	45		0.918056	0.0052812	213
	252	0.814676	0.0122293	111		0.914822	0.0111103	45		0.919061	0.00525685	213
	253	0.814099	0.0122295	111		0.914933	0.0111257	45		0.918023	0.00525577	213
	254	0.814486	0.0122242	111		0.915511	0.0111881	45		0.917498	0.00526995	213
	255	0.812937	0.0122594	111		0.915	0.0111466	45		0.917254	0.00528606	213
	256	0.812874	0.012267	111		0.914578	0.0111657	45		0.91523	0.0052769	213
	257	0.811658	0.0122596	111		0.914133	0.0112096	45		0.915136	0.00528016	213
	258	0.810847	0.0122563	111		0.913733	0.0112771	45		0.913249	0.00528146	213
	259	0.80982	0.0122312	111		0.914467	0.0114102	45		0.912385	0.00529644	213
	260	0.809108	0.0122541	111		0.914133	0.011404	45		0.912371	0.00529206	213
	261	0.807135	0.0121984	111		0.912733	0.0113928	45		0.912216	0.00529301	213
	262	0.806703	0.0122007	111		0.913444	0.0113893	45		0.911493	0.00529315	213
	263	0.805613	0.012163	111		0.913311	0.0113923	45		0.910155	0.00530212	213
	264	0.805351	0.0122044	111		0.913511	0.0115022	45		0.909577	0.00532028	213
	265	0.804387	0.0121422	111		0.913533	0.0114849	45		0.908094	0.0053326	213
	266	0.803631	0.0121663	111		0.911844	0.0114966	45		0.909099	0.00532885	213
	267	0.803405	0.0121328	111		0.910711	0.0115632	45		0.907967	0.00534211	213
	268	0.802649	0.0121276	111		0.909422	0.0115868	45		0.906559	0.0053354	213
	269	0.802324	0.0121169	111		0.910089	0.0116096	45		0.906704	0.00536092	213
	270	0.800721	0.0121325	111		0.908644	0.011604	45		0.905474	0.00535287	213
	271	0.801054	0.0121789	111		0.908089	0.0115757	45		0.90531	0.0053591	213
	272	0.79964	0.012181	111		0.907978	0.0116037	45		0.904671	0.00536196	213
	273	0.797928	0.0121565	111		0.907222	0.0116702	45		0.904122	0.00539196	213
	274	0.798405	0.0121729	111		0.910178	0.0117201	45		0.904089	0.00540393	213
	275	0.796568	0.012129	111		0.910622	0.0118361	45		0.903047	0.00542777	213
	276	0.796703	0.0121285	111		0.911844	0.0119759	45		0.902962	0.00544534	213
	277	0.796766	0.0121568	111		0.911644	0.0119452	45		0.902516	0.00539818	213
	278	0.79655	0.012151	111						0.901	0.00543715	213
	279	0.795847	0.0121366	111						0.900695	0.00544182	213
	280	0.795532	0.0121398	111						0.899577	0.00546774	213
	281	0.794315	0.0120971	111						0.899268	0.00546524	213
	282	0.794279	0.0121195	111						0.898859	0.00546618	213
	283	0.794126	0.0121475	111						0.898207	0.00546247	213
	284	0.791658	0.0121054	111						0.898	0.00547014	213
	285	0.792288	0.0121434	111						0.89777	0.00547567	213
	286	0.792216	0.0121758	111						0.896906	0.00549962	213
	287	0.791216	0.0121628	111						0.895582	0.0054989	213
	288	0.790541	0.0121349	111						0.895512	0.0055006	213
	289	0.790198	0.012174	111						0.89546	0.00551025	213
	290	0.78891	0.0121465	111						0.894784	0.00550712	213
	291	0.788613	0.0121337	111						0.893803	0.00550302	213
	292	0.788027	0.0121834	111						0.893089	0.00552834	213
	293	0.787162	0.0121797	111						0.89269	0.00554629	213
	294	0.785144	0.0121591	111						0.892169	0.00555917	213
	295	0.786432	0.0122163	111						0.892685	0.00553249	213
	296	0.785532	0.0122156	111						0.891704	0.005551	213
	297	0.785036	0.0122275	111						0.891347	0.00556335	213
	298	0.784297	0.0122235	111						0.890352	0.0055694	213
	299	0.783604	0.0122189	111						0.890169	0.00565208	213

## Sheet: Fig 4D
	PIEZO1 - Interblade distance
	CTL	Yoda1
		27.6204
	11.7717	28.6963
	24.1482	23.7668
	30.0004	28.5505
	25.7869
	30.2852
	28.1573	21.0173
	12.2362	24.2678
	21.7839	18.3094
	20.2808	24.4978
	11.2329	24.3416
	31.7378	28.7118
	16.3058	28.7692
	30.4249	12.3676
	20.4485	26.3882
	23.0097	28.3873
	29.5289	25.0866
	19.3117	19.4492
	25.4616	28.6982
	23.1209	23.6869
	27.3648	22.5749
	15.0102	20.036
	21.4109	22.6692
	22.1389
		37.4538
	17.0684	19.4354
	24.7722	13.2665
	25.2687	17.3954
	22.416	29.7637
	29.3378	24.8659
		32.2074
	28.7945	27.0559
	24.6383	30.3001
		15.9497
	25.0553	18.7737
	16.4625	28.3027
	29.1702	23.28
	12.5381
	18.4617
		28.2529
	20.1164	27.6644
		26.9285
	19.6911	23.8819
	25.0966	20.8651
		23.3812
	21.0973	25.0074
	26.585	34.4688
		24.4038
		26.3428
	20.4664	13.8914
		26.7701
		28.9159
	23.1299	24.5713
	23.8182	29.4263
		18.705
		14.394
	16.2311	19.2846
	21.6927	25.6554
		15.7412
		29.4281
		26.6386
	15.3389	15.2341
		24.0709
	22.1783	15.5852
	21.363	32.4519
		28.1002
	21.7392	13.6606
		20.3069
	10.9856	30.1624
		18.2571
	20.1593
	10.631	30.0516
	14.3664	12.7951
	29.4013	22.6058
	23.7107	16.6345
	22.1009	27.7412
	16.4357	26.2026
	18.919	26.4994
	9.67773	15.0021
	21.998	25.4891
	29.9636	27.2501
	29.9721	25.2411
	18.8444	35.3239
		14.8336
	21.7385	31.6751
		21.7622
	20.6756	29.011
	19.1004	26.1044
	21.3375	17.0701
	16.582	31.6164
		29.1245
	18.1486	26.4022
	10.0233	27.3144
	15.3789	21.125
	22.2342	22.6037
	26.6917	25.1309
	23.618	27.1683
	31.4992	26.9163
	27.3947	24.9275
	16.3005	27.9075
	30.8413
	24.1935	23.6086
	23.8359
	15.142	15.0192
	25.7777	10.4282
	26.4498	27.1984
	26.3417	26.4546
	24.9944	26.2004
	16.0104	18.7022
	17.4505	15.4534
	19.3965
	16.3727
	20.7217	24.4036
	27.4207	26.0737
		26.5833
	16.454	16.5863
		20.6738
	24.6512	22.7137
		23.1911
		23.6175

[truncated: 16 more sheets: Fig 4E, Fig 4F, Suppl Fig 1B, Suppl Fig 1C, Suppl Fig 1D, Suppl Fig 3A, Suppl Fig 3B, Suppl Fig 3C, Suppl Fig 3D, Suppl Fig 3E, Suppl Fig 3F, Suppl Fig 3G, Suppl Fig 3H, Suppl Fig 3I, Suppl Fig 3J, Suppl Fig 4E]
